# Supplementary material for: The incentive role of media companies’ executive compensation system in transformation and upgrading: Evidence from listed media companies in China
Source: PLoS One. 2023 Jun 12;18(6):e0286729. doi: 10.1371/journal.pone.0286729 (PMC10259802; doi:10.1371/journal.pone.0286729)
Supplement: S1 Dataset — (ZIP) [file pone.0286729.s001.zip]

Archive with 451 entries (442 files):
- S1/
- S1/LongTime/
- S1/LongTime/24/
- S1/LongTime/24/event_data/
- S1/LongTime/24/event_data/event_1.xlsx
- S1/LongTime/24/event_data/event_10.xlsx
- S1/LongTime/24/event_data/event_100.xlsx
- S1/LongTime/24/event_data/event_101.xlsx
- S1/LongTime/24/event_data/event_102.xlsx
- S1/LongTime/24/event_data/event_103.xlsx
- S1/LongTime/24/event_data/event_104.xlsx
- S1/LongTime/24/event_data/event_105.xlsx
- S1/LongTime/24/event_data/event_106.xlsx
- S1/LongTime/24/event_data/event_107.xlsx
- S1/LongTime/24/event_data/event_108.xlsx
- S1/LongTime/24/event_data/event_109.xlsx
- S1/LongTime/24/event_data/event_11.xlsx
- S1/LongTime/24/event_data/event_110.xlsx
- S1/LongTime/24/event_data/event_111.xlsx
- S1/LongTime/24/event_data/event_112.xlsx
- S1/LongTime/24/event_data/event_113.xlsx
- S1/LongTime/24/event_data/event_114.xlsx
- S1/LongTime/24/event_data/event_115.xlsx
- S1/LongTime/24/event_data/event_116.xlsx
- S1/LongTime/24/event_data/event_117.xlsx
- S1/LongTime/24/event_data/event_118.xlsx
- S1/LongTime/24/event_data/event_119.xlsx
- S1/LongTime/24/event_data/event_12.xlsx
- S1/LongTime/24/event_data/event_120.xlsx
- S1/LongTime/24/event_data/event_121.xlsx
- S1/LongTime/24/event_data/event_122.xlsx
- S1/LongTime/24/event_data/event_123.xlsx
- S1/LongTime/24/event_data/event_124.xlsx
- S1/LongTime/24/event_data/event_125.xlsx
- S1/LongTime/24/event_data/event_126.xlsx
- S1/LongTime/24/event_data/event_127.xlsx
- S1/LongTime/24/event_data/event_128.xlsx
- S1/LongTime/24/event_data/event_129.xlsx
- S1/LongTime/24/event_data/event_13.xlsx
- S1/LongTime/24/event_data/event_130.xlsx
- S1/LongTime/24/event_data/event_131.xlsx
- S1/LongTime/24/event_data/event_132.xlsx
- S1/LongTime/24/event_data/event_133.xlsx
- S1/LongTime/24/event_data/event_134.xlsx
- S1/LongTime/24/event_data/event_135.xlsx
- S1/LongTime/24/event_data/event_136.xlsx
- S1/LongTime/24/event_data/event_137.xlsx
- S1/LongTime/24/event_data/event_138.xlsx
- S1/LongTime/24/event_data/event_139.xlsx
- S1/LongTime/24/event_data/event_14.xlsx
- S1/LongTime/24/event_data/event_140.xlsx
- S1/LongTime/24/event_data/event_141.xlsx
- S1/LongTime/24/event_data/event_142.xlsx
- S1/LongTime/24/event_data/event_143.xlsx
- S1/LongTime/24/event_data/event_144.xlsx
- S1/LongTime/24/event_data/event_145.xlsx
- S1/LongTime/24/event_data/event_146.xlsx
- S1/LongTime/24/event_data/event_147.xlsx
- S1/LongTime/24/event_data/event_15.xlsx
- S1/LongTime/24/event_data/event_16.xlsx
- S1/LongTime/24/event_data/event_17.xlsx
- S1/LongTime/24/event_data/event_18.xlsx
- S1/LongTime/24/event_data/event_19.xlsx
- S1/LongTime/24/event_data/event_2.xlsx
- S1/LongTime/24/event_data/event_20.xlsx
- S1/LongTime/24/event_data/event_21.xlsx
- S1/LongTime/24/event_data/event_22.xlsx
- S1/LongTime/24/event_data/event_23.xlsx
- S1/LongTime/24/event_data/event_24.xlsx
- S1/LongTime/24/event_data/event_25.xlsx
- S1/LongTime/24/event_data/event_26.xlsx
- S1/LongTime/24/event_data/event_27.xlsx
- S1/LongTime/24/event_data/event_28.xlsx
- S1/LongTime/24/event_data/event_29.xlsx
- S1/LongTime/24/event_data/event_3.xlsx
- S1/LongTime/24/event_data/event_30.xlsx
- S1/LongTime/24/event_data/event_31.xlsx
- S1/LongTime/24/event_data/event_32.xlsx
- S1/LongTime/24/event_data/event_33.xlsx
- S1/LongTime/24/event_data/event_34.xlsx
- S1/LongTime/24/event_data/event_35.xlsx
- S1/LongTime/24/event_data/event_36.xlsx
- S1/LongTime/24/event_data/event_37.xlsx
- S1/LongTime/24/event_data/event_38.xlsx
- S1/LongTime/24/event_data/event_39.xlsx
- S1/LongTime/24/event_data/event_4.xlsx
- S1/LongTime/24/event_data/event_40.xlsx
- S1/LongTime/24/event_data/event_41.xlsx
- S1/LongTime/24/event_data/event_42.xlsx
- S1/LongTime/24/event_data/event_43.xlsx
- S1/LongTime/24/event_data/event_44.xlsx
- S1/LongTime/24/event_data/event_45.xlsx
- S1/LongTime/24/event_data/event_46.xlsx
- S1/LongTime/24/event_data/event_47.xlsx
- S1/LongTime/24/event_data/event_48.xlsx
- S1/LongTime/24/event_data/event_49.xlsx
- S1/LongTime/24/event_data/event_5.xlsx
- S1/LongTime/24/event_data/event_50.xlsx
- S1/LongTime/24/event_data/event_51.xlsx
- S1/LongTime/24/event_data/event_52.xlsx
- S1/LongTime/24/event_data/event_53.xlsx
- S1/LongTime/24/event_data/event_54.xlsx
- S1/LongTime/24/event_data/event_55.xlsx
- S1/LongTime/24/event_data/event_56.xlsx
- S1/LongTime/24/event_data/event_57.xlsx
- S1/LongTime/24/event_data/event_58.xlsx
- S1/LongTime/24/event_data/event_59.xlsx
- S1/LongTime/24/event_data/event_6.xlsx
- S1/LongTime/24/event_data/event_60.xlsx
- S1/LongTime/24/event_data/event_61.xlsx
- S1/LongTime/24/event_data/event_62.xlsx
- S1/LongTime/24/event_data/event_63.xlsx
- S1/LongTime/24/event_data/event_64.xlsx
- S1/LongTime/24/event_data/event_65.xlsx
- S1/LongTime/24/event_data/event_66.xlsx
- S1/LongTime/24/event_data/event_67.xlsx
- S1/LongTime/24/event_data/event_68.xlsx
- S1/LongTime/24/event_data/event_69.xlsx
- S1/LongTime/24/event_data/event_7.xlsx
- S1/LongTime/24/event_data/event_70.xlsx
- S1/LongTime/24/event_data/event_71.xlsx
- S1/LongTime/24/event_data/event_72.xlsx
- S1/LongTime/24/event_data/event_73.xlsx
- S1/LongTime/24/event_data/event_74.xlsx
- S1/LongTime/24/event_data/event_75.xlsx
- S1/LongTime/24/event_data/event_76.xlsx
- S1/LongTime/24/event_data/event_77.xlsx
- S1/LongTime/24/event_data/event_78.xlsx
- S1/LongTime/24/event_data/event_79.xlsx
- S1/LongTime/24/event_data/event_8.xlsx
- S1/LongTime/24/event_data/event_80.xlsx
- S1/LongTime/24/event_data/event_81.xlsx
- S1/LongTime/24/event_data/event_82.xlsx
- S1/LongTime/24/event_data/event_83.xlsx
- S1/LongTime/24/event_data/event_84.xlsx
- S1/LongTime/24/event_data/event_85.xlsx
- S1/LongTime/24/event_data/event_86.xlsx
- S1/LongTime/24/event_data/event_87.xlsx
- S1/LongTime/24/event_data/event_88.xlsx
- S1/LongTime/24/event_data/event_89.xlsx
- S1/LongTime/24/event_data/event_9.xlsx
- S1/LongTime/24/event_data/event_90.xlsx
- S1/LongTime/24/event_data/event_91.xlsx
- S1/LongTime/24/event_data/event_92.xlsx
- S1/LongTime/24/event_data/event_93.xlsx
- S1/LongTime/24/event_data/event_94.xlsx
- S1/LongTime/24/event_data/event_95.xlsx
- S1/LongTime/24/event_data/event_96.xlsx
- S1/LongTime/24/event_data/event_97.xlsx
- S1/LongTime/24/event_data/event_98.xlsx
- S1/LongTime/24/event_data/event_99.xlsx
- S1/ShortTime/
- S1/ShortTime/10/
- S1/ShortTime/10/event_data/
- S1/ShortTime/10/event_data/event_1.xlsx
- S1/ShortTime/10/event_data/event_10.xlsx
- S1/ShortTime/10/event_data/event_100.xlsx
- S1/ShortTime/10/event_data/event_101.xlsx
- S1/ShortTime/10/event_data/event_102.xlsx
- S1/ShortTime/10/event_data/event_103.xlsx
- S1/ShortTime/10/event_data/event_104.xlsx
- S1/ShortTime/10/event_data/event_105.xlsx
- S1/ShortTime/10/event_data/event_106.xlsx
- S1/ShortTime/10/event_data/event_107.xlsx
- S1/ShortTime/10/event_data/event_108.xlsx
- S1/ShortTime/10/event_data/event_109.xlsx
- S1/ShortTime/10/event_data/event_11.xlsx
- S1/ShortTime/10/event_data/event_110.xlsx
- S1/ShortTime/10/event_data/event_111.xlsx
- S1/ShortTime/10/event_data/event_112.xlsx
- S1/ShortTime/10/event_data/event_113.xlsx
- S1/ShortTime/10/event_data/event_114.xlsx
- S1/ShortTime/10/event_data/event_115.xlsx
- S1/ShortTime/10/event_data/event_116.xlsx
- S1/ShortTime/10/event_data/event_117.xlsx
- S1/ShortTime/10/event_data/event_118.xlsx
- S1/ShortTime/10/event_data/event_119.xlsx
- S1/ShortTime/10/event_data/event_12.xlsx
- S1/ShortTime/10/event_data/event_120.xlsx
- S1/ShortTime/10/event_data/event_121.xlsx
- S1/ShortTime/10/event_data/event_122.xlsx
- S1/ShortTime/10/event_data/event_123.xlsx
- S1/ShortTime/10/event_data/event_124.xlsx
- S1/ShortTime/10/event_data/event_125.xlsx
- S1/ShortTime/10/event_data/event_126.xlsx
- S1/ShortTime/10/event_data/event_127.xlsx
- S1/ShortTime/10/event_data/event_128.xlsx
- S1/ShortTime/10/event_data/event_129.xlsx
- S1/ShortTime/10/event_data/event_13.xlsx
- S1/ShortTime/10/event_data/event_130.xlsx
- S1/ShortTime/10/event_data/event_131.xlsx
- S1/ShortTime/10/event_data/event_132.xlsx
- S1/ShortTime/10/event_data/event_133.xlsx
- S1/ShortTime/10/event_data/event_134.xlsx
- S1/ShortTime/10/event_data/event_135.xlsx
- S1/ShortTime/10/event_data/event_136.xlsx
- S1/ShortTime/10/event_data/event_137.xlsx
- S1/ShortTime/10/event_data/event_138.xlsx
- S1/ShortTime/10/event_data/event_139.xlsx
- S1/ShortTime/10/event_data/event_14.xlsx
- S1/ShortTime/10/event_data/event_140.xlsx
- S1/ShortTime/10/event_data/event_141.xlsx
- S1/ShortTime/10/event_data/event_142.xlsx
- S1/ShortTime/10/event_data/event_143.xlsx
- S1/ShortTime/10/event_data/event_144.xlsx
- S1/ShortTime/10/event_data/event_145.xlsx
- S1/ShortTime/10/event_data/event_146.xlsx
- S1/ShortTime/10/event_data/event_147.xlsx
- S1/ShortTime/10/event_data/event_15.xlsx
- S1/ShortTime/10/event_data/event_16.xlsx
- S1/ShortTime/10/event_data/event_17.xlsx
- S1/ShortTime/10/event_data/event_18.xlsx
- S1/ShortTime/10/event_data/event_19.xlsx
- S1/ShortTime/10/event_data/event_2.xlsx
- S1/ShortTime/10/event_data/event_20.xlsx
- S1/ShortTime/10/event_data/event_21.xlsx
- S1/ShortTime/10/event_data/event_22.xlsx
- S1/ShortTime/10/event_data/event_23.xlsx
- S1/ShortTime/10/event_data/event_24.xlsx
- S1/ShortTime/10/event_data/event_25.xlsx
- S1/ShortTime/10/event_data/event_26.xlsx
- S1/ShortTime/10/event_data/event_27.xlsx
- S1/ShortTime/10/event_data/event_28.xlsx
- S1/ShortTime/10/event_data/event_29.xlsx
- S1/ShortTime/10/event_data/event_3.xlsx
- S1/ShortTime/10/event_data/event_30.xlsx
- S1/ShortTime/10/event_data/event_31.xlsx
- S1/ShortTime/10/event_data/event_32.xlsx
- S1/ShortTime/10/event_data/event_33.xlsx
- S1/ShortTime/10/event_data/event_34.xlsx
- S1/ShortTime/10/event_data/event_35.xlsx
- S1/ShortTime/10/event_data/event_36.xlsx
- S1/ShortTime/10/event_data/event_37.xlsx
- S1/ShortTime/10/event_data/event_38.xlsx
- S1/ShortTime/10/event_data/event_39.xlsx
- S1/ShortTime/10/event_data/event_4.xlsx
- S1/ShortTime/10/event_data/event_40.xlsx
- S1/ShortTime/10/event_data/event_41.xlsx
- S1/ShortTime/10/event_data/event_42.xlsx
- S1/ShortTime/10/event_data/event_43.xlsx
- S1/ShortTime/10/event_data/event_44.xlsx
- S1/ShortTime/10/event_data/event_45.xlsx
- S1/ShortTime/10/event_data/event_46.xlsx
- S1/ShortTime/10/event_data/event_47.xlsx
- S1/ShortTime/10/event_data/event_48.xlsx
- S1/ShortTime/10/event_data/event_49.xlsx
- S1/ShortTime/10/event_data/event_5.xlsx
- S1/ShortTime/10/event_data/event_50.xlsx
- S1/ShortTime/10/event_data/event_51.xlsx
- S1/ShortTime/10/event_data/event_52.xlsx
- S1/ShortTime/10/event_data/event_53.xlsx
- S1/ShortTime/10/event_data/event_54.xlsx
- S1/ShortTime/10/event_data/event_55.xlsx
- S1/ShortTime/10/event_data/event_56.xlsx
- S1/ShortTime/10/event_data/event_57.xlsx
- S1/ShortTime/10/event_data/event_58.xlsx
- S1/ShortTime/10/event_data/event_59.xlsx
- S1/ShortTime/10/event_data/event_6.xlsx
- S1/ShortTime/10/event_data/event_60.xlsx
- S1/ShortTime/10/event_data/event_61.xlsx
- S1/ShortTime/10/event_data/event_62.xlsx
- S1/ShortTime/10/event_data/event_63.xlsx
- S1/ShortTime/10/event_data/event_64.xlsx
- S1/ShortTime/10/event_data/event_65.xlsx
- S1/ShortTime/10/event_data/event_66.xlsx
- S1/ShortTime/10/event_data/event_67.xlsx
- S1/ShortTime/10/event_data/event_68.xlsx
- S1/ShortTime/10/event_data/event_69.xlsx
- S1/ShortTime/10/event_data/event_7.xlsx
- S1/ShortTime/10/event_data/event_70.xlsx
- S1/ShortTime/10/event_data/event_71.xlsx
- S1/ShortTime/10/event_data/event_72.xlsx
- S1/ShortTime/10/event_data/event_73.xlsx
- S1/ShortTime/10/event_data/event_74.xlsx
- S1/ShortTime/10/event_data/event_75.xlsx
- S1/ShortTime/10/event_data/event_76.xlsx
- S1/ShortTime/10/event_data/event_77.xlsx
- S1/ShortTime/10/event_data/event_78.xlsx
- S1/ShortTime/10/event_data/event_79.xlsx
- S1/ShortTime/10/event_data/event_8.xlsx
- S1/ShortTime/10/event_data/event_80.xlsx
- S1/ShortTime/10/event_data/event_81.xlsx
- S1/ShortTime/10/event_data/event_82.xlsx
- S1/ShortTime/10/event_data/event_83.xlsx
- S1/ShortTime/10/event_data/event_84.xlsx
- S1/ShortTime/10/event_data/event_85.xlsx
- S1/ShortTime/10/event_data/event_86.xlsx
- S1/ShortTime/10/event_data/event_87.xlsx
- S1/ShortTime/10/event_data/event_88.xlsx
- S1/ShortTime/10/event_data/event_89.xlsx
- S1/ShortTime/10/event_data/event_9.xlsx
- S1/ShortTime/10/event_data/event_90.xlsx
- S1/ShortTime/10/event_data/event_91.xlsx
- S1/ShortTime/10/event_data/event_92.xlsx
- S1/ShortTime/10/event_data/event_93.xlsx
- S1/ShortTime/10/event_data/event_94.xlsx
- S1/ShortTime/10/event_data/event_95.xlsx
- S1/ShortTime/10/event_data/event_96.xlsx
- S1/ShortTime/10/event_data/event_97.xlsx
- S1/ShortTime/10/event_data/event_98.xlsx
[truncated: 151 more entries]
