# Supplementary material for: The incentive role of media companies’ executive compensation system in transformation and upgrading: Evidence from listed media companies in China
Source: PLoS One. 2023 Jun 12;18(6):e0286729. doi: 10.1371/journal.pone.0286729 (PMC10259802; doi:10.1371/journal.pone.0286729)
Supplement: S1 Dataset — (ZIP) [file pone.0286729.s001.zip › S1/LongTime/24/event_data/event_1.xlsx]

## Sheet: Sheet1
event	trdmnt	Mretwd	marketrr	markettype	expectmretnd
event_1	1	0.005151	0.0493495	4	0.0570521
event_1	2	0.019766	-0.048169	4	-0.0609843
event_1	3	0.044508	0.0873653	4	0.0713767
event_1	4	0.216495	0.0777214	4	0.0669666
event_1	5	0.036158	0.24207	4	0.236574
event_1	6	0.141767	0.184493	4	0.183037
event_1	7	0.332378	0.299568	4	0.270979
event_1	8	-0.431523	-0.0549856	4	-0.0584636
event_1	9	0.113219	0.240154	4	0.216943
event_1	10	0.119886	0.128094	4	0.117953
event_1	11	-0.006596	0.088443	4	0.0926383
event_1	12	-0.346272	-0.28893	4	-0.264482
event_1	13	-0.058594	-0.0127088	4	-0.00301229
event_1	14	0.189212	0.197468	4	0.179915
event_1	15	0.074669	0.00199749	4	-0.00676894
event_1	16	-0.041558	-0.0179323	4	-0.0192543
event_1	17	0.011125	0.0687963	4	0.0603165
event_1	18	0.087719	4.938e-05	4	0.00464517
event_1	19	-0.029777	0.0561273	4	0.0550854
event_1	20	-0.049872	-0.0009207	4	0.00016434
event_1	21	-0.004038	0.0398096	4	0.0402253
event_1	22	0.006757	0.029858	4	0.0288412
event_1	23	-0.041611	-0.0384675	4	-0.0394712
event_1	24	-0.013305	-0.0216755	4	-0.00729622
