# Supplementary material for: The incentive role of media companies’ executive compensation system in transformation and upgrading: Evidence from listed media companies in China
Source: PLoS One. 2023 Jun 12;18(6):e0286729. doi: 10.1371/journal.pone.0286729 (PMC10259802; doi:10.1371/journal.pone.0286729)
Supplement: S1 Dataset — (ZIP) [file pone.0286729.s001.zip › S1/LongTime/24/event_data/event_10.xlsx]

## Sheet: Sheet1
event	trdmnt	Mretwd	marketrr	markettype	expectmretnd
event_10	1	0.442116	0.0762857	4	0.0625346
event_10	2	-0.083045	0.0777439	4	0.0671835
event_10	3	-0.007547	0.0504265	4	0.0524465
event_10	4	-0.072243	-0.0196754	4	-0.0321285
event_10	5	-0.034426	0.0783725	4	0.0707976
event_10	6	0.008489	-0.023894	4	-0.0243195
event_10	7	0.174242	0.0263259	4	0.032475
event_10	8	-0.071685	0.0499795	4	0.023699
event_10	9	0.023938	-0.0263221	4	-0.0419473
event_10	10	-0.062594	0.0312131	4	0.0299183
event_10	11	-0.051559	0.0496506	4	0.0360244
event_10	12	0.088511	0.0876317	4	0.0784173
event_10	13	0.084441	0.0678004	4	0.0632528
event_10	14	-0.086518	0.145941	4	0.107217
event_10	15	-0.051302	0.0185409	4	0.00735841
event_10	16	-0.027454	0.0493495	4	0.0408681
event_10	17	-0.033362	-0.048169	4	-0.0185976
event_10	18	0.20354	0.0873653	4	0.0875903
event_10	19	0.091912	0.0777214	4	0.0868811
event_10	20	0.022896	0.24207	4	0.23616
event_10	21	0.036208	0.184493	4	0.173336
event_10	22	0.321474	0.299568	4	0.274046
event_10	23	-0.09952	-0.135356	4	-0.117821
event_10	24	-0.484475	-0.0549856	4	-0.0653766
