# Supplementary material for: The incentive role of media companies’ executive compensation system in transformation and upgrading: Evidence from listed media companies in China
Source: PLoS One. 2023 Jun 12;18(6):e0286729. doi: 10.1371/journal.pone.0286729 (PMC10259802; doi:10.1371/journal.pone.0286729)
Supplement: S1 Dataset — (ZIP) [file pone.0286729.s001.zip › S1/LongTime/24/event_data/event_100.xlsx]

## Sheet: Sheet1
event	trdmnt	Mretwd	marketrr	markettype	expectmretnd
event_100	1	-0.122797	-0.0238224	16	-0.0415328
event_100	2	-0.153798	-0.0787293	16	-0.0728362
event_100	3	-0.049703	-0.0181407	16	-0.01766
event_100	4	-0.054645	-0.0514552	16	-0.0324592
event_100	5	0.251032	-0.0337319	16	-0.0222237
event_100	6	-0.042244	0.127541	16	0.0918401
event_100	7	-0.181943	-0.0258714	16	-0.0332442
event_100	8	-0.156698	-0.0187122	16	-0.0436528
event_100	9	-0.000999	-0.0894733	16	-0.115634
event_100	10	-0.207566	-0.0149502	16	-0.00534257
event_100	11	-0.117798	-0.0909882	16	-0.103629
event_100	12	0.162554	0.0510585	16	0.0678478
event_100	13	-0.166042	-0.0367802	16	-0.0507346
event_100	14	-0.218563	-0.042736	16	-0.0327566
event_100	15	0.434866	0.252833	16	0.251848
event_100	16	0.05474	0.105408	16	0.121804
event_100	17	-0.067089	-0.0441881	16	-0.0459779
event_100	18	-0.035278	-0.0314513	16	-0.0420088
event_100	19	0.012658	0.0120139	16	0.000445478
event_100	20	-0.137152	-0.00917583	16	-0.0197086
event_100	21	-0.069565	0.00545096	16	-0.000815846
event_100	22	-0.037383	0.0291217	16	0.0200793
event_100	23	-0.019417	0.00456982	16	0.00830438
event_100	24	-0.105611	-0.0279028	16	-0.025011
