# Supplementary material for: The incentive role of media companies’ executive compensation system in transformation and upgrading: Evidence from listed media companies in China
Source: PLoS One. 2023 Jun 12;18(6):e0286729. doi: 10.1371/journal.pone.0286729 (PMC10259802; doi:10.1371/journal.pone.0286729)
Supplement: S1 Dataset — (ZIP) [file pone.0286729.s001.zip › S1/LongTime/24/event_data/event_101.xlsx]

## Sheet: Sheet1
event	trdmnt	Mretwd	marketrr	markettype	expectmretnd
event_101	1	-0.404551	-0.293043	16	-0.315205
event_101	2	-0.233984	-0.0579122	16	-0.0703846
event_101	3	0.248922	0.237679	16	0.24185
event_101	4	-0.079389	0.0054503	16	-0.023283
event_101	5	-0.042635	0.0351984	16	0.0365874
event_101	6	0.155577	0.128883	16	0.12719
event_101	7	-0.048077	-0.0500767	16	-0.0831388
event_101	8	-0.010101	0.0739179	16	0.0432259
event_101	9	-0.056939	-0.00359894	16	-0.0372556
event_101	10	-0.025752	0.0694527	16	0.0307807
event_101	11	0.074856	0.0485109	16	0.0309333
event_101	12	-0.183302	-0.0882104	16	-0.106465
event_101	13	-0.046053	-0.0495839	16	-0.0447581
event_101	14	-0.011141	0.0773335	16	0.0396707
event_101	15	-0.117438	0.0475221	16	0.0294492
event_101	16	-0.003805	-0.0238224	16	-0.0443071
event_101	17	-0.278075	-0.0787293	16	-0.0641122
event_101	18	-0.02328	-0.0181407	16	-0.016154
event_101	19	0.133261	-0.0514552	16	-0.0332833
event_101	20	0.106119	-0.0337319	16	-0.0215881
event_101	21	0.127053	0.127541	16	0.0910943
event_101	22	-0.266104	-0.0258714	16	-0.0328734
event_101	23	-0.063741	-0.0187122	16	-0.0440501
event_101	24	-0.21273	-0.0894733	16	-0.114737
