# Supplementary material for: The incentive role of media companies’ executive compensation system in transformation and upgrading: Evidence from listed media companies in China
Source: PLoS One. 2023 Jun 12;18(6):e0286729. doi: 10.1371/journal.pone.0286729 (PMC10259802; doi:10.1371/journal.pone.0286729)
Supplement: S1 Dataset — (ZIP) [file pone.0286729.s001.zip › S1/LongTime/24/event_data/event_102.xlsx]

## Sheet: Sheet1
event	trdmnt	Mretwd	marketrr	markettype	expectmretnd
event_102	1	-0.183302	-0.0882104	16	-0.106465
event_102	2	-0.046053	-0.0495839	16	-0.0447581
event_102	3	-0.011141	0.0773335	16	0.0396707
event_102	4	-0.117438	0.0475221	16	0.0294492
event_102	5	-0.003805	-0.0238224	16	-0.0443071
event_102	6	-0.278075	-0.0787293	16	-0.0641122
event_102	7	-0.02328	-0.0181407	16	-0.016154
event_102	8	0.133261	-0.0514552	16	-0.0332833
event_102	9	0.106119	-0.0337319	16	-0.0215881
event_102	10	0.127053	0.127541	16	0.0910943
event_102	11	-0.266104	-0.0258714	16	-0.0328734
event_102	12	-0.063741	-0.0187122	16	-0.0440501
event_102	13	-0.21273	-0.0894733	16	-0.114737
event_102	14	-0.005682	-0.0270314	16	-0.0121474
event_102	15	-0.082857	-0.0900399	16	-0.0810594
event_102	16	-0.080997	-0.0149502	16	-0.00587437
event_102	17	-0.130508	-0.0909882	16	-0.103576
event_102	18	0.027291	0.0510585	16	0.0684114
event_102	19	-0.081594	-0.0367802	16	-0.0510879
event_102	20	-0.161157	-0.042736	16	-0.034072
event_102	21	0.371921	0.252833	16	0.251181
event_102	22	0.050269	0.105408	16	0.122593
event_102	23	-0.097436	-0.0441881	16	-0.0266557
event_102	24	-0.155303	-0.0314513	16	-0.0397024
