# Supplementary material for: The incentive role of media companies’ executive compensation system in transformation and upgrading: Evidence from listed media companies in China
Source: PLoS One. 2023 Jun 12;18(6):e0286729. doi: 10.1371/journal.pone.0286729 (PMC10259802; doi:10.1371/journal.pone.0286729)
Supplement: S1 Dataset — (ZIP) [file pone.0286729.s001.zip › S1/LongTime/24/event_data/event_103.xlsx]

## Sheet: Sheet1
event	trdmnt	Mretwd	marketrr	markettype	expectmretnd
event_103	1	-0.117438	0.0475221	16	0.0294492
event_103	2	-0.003805	-0.0238224	16	-0.0443071
event_103	3	-0.278075	-0.0787293	16	-0.0641122
event_103	4	-0.02328	-0.0181407	16	-0.016154
event_103	5	0.133261	-0.0514552	16	-0.0332833
event_103	6	0.106119	-0.0337319	16	-0.0215881
event_103	7	0.127053	0.127541	16	0.0910943
event_103	8	-0.266104	-0.0258714	16	-0.0328734
event_103	9	-0.063741	-0.0187122	16	-0.0440501
event_103	10	-0.21273	-0.0894733	16	-0.114737
event_103	11	-0.005682	-0.0270314	16	-0.0121474
event_103	12	-0.082857	-0.0900399	16	-0.0810594
event_103	13	-0.080997	-0.0149502	16	-0.00587437
event_103	14	-0.130508	-0.0909882	16	-0.103576
event_103	15	0.027291	0.0510585	16	0.0684114
event_103	16	-0.081594	-0.0367802	16	-0.0510879
event_103	17	-0.161157	-0.042736	16	-0.034072
event_103	18	0.371921	0.252833	16	0.251181
event_103	19	0.050269	0.105408	16	0.122593
event_103	20	-0.097436	-0.0441881	16	-0.0266557
event_103	21	-0.155303	-0.0314513	16	-0.0397024
event_103	22	0.033632	0.0120139	16	-0.00143731
event_103	23	-0.110629	-0.00917583	16	-0.0190973
event_103	24	-0.060976	0.00545096	16	-0.00482085
