# Supplementary material for: The incentive role of media companies’ executive compensation system in transformation and upgrading: Evidence from listed media companies in China
Source: PLoS One. 2023 Jun 12;18(6):e0286729. doi: 10.1371/journal.pone.0286729 (PMC10259802; doi:10.1371/journal.pone.0286729)
Supplement: S1 Dataset — (ZIP) [file pone.0286729.s001.zip › S1/LongTime/24/event_data/event_104.xlsx]

## Sheet: Sheet1
event	trdmnt	Mretwd	marketrr	markettype	expectmretnd
event_104	1	0.320974	0.237679	16	0.231113
event_104	2	-0.157925	0.0054503	16	-0.034018
event_104	3	-0.043328	0.0351984	16	0.0333783
event_104	4	-0.00106	0.128883	16	0.0939187
event_104	5	-0.049522	-0.0500767	16	-0.0657881
event_104	6	-0.005582	0.0739179	16	0.0352903
event_104	7	-0.039296	-0.00359894	16	-0.0302779
event_104	8	-0.00896	0.0694527	16	0.0276722
event_104	9	0.048349	0.0485109	16	0.0178311
event_104	10	-0.190101	-0.0882104	16	-0.106478
event_104	11	-0.077778	-0.0495839	16	-0.0495081
event_104	12	0.134538	0.0773335	16	0.0428746
event_104	13	-0.067699	-0.0122825	16	-0.0106509
event_104	14	0.041766	-0.060678	16	-0.0576054
event_104	15	0.037813	-0.0697388	16	-0.0647247
event_104	16	0.008504	0.0227785	16	0.0351322
event_104	17	0.152164	-0.0566943	16	-0.049145
event_104	18	0.048577	0.0872705	16	0.0589771
event_104	19	-0.043431	0.0475221	16	0.0350896
event_104	20	-0.096481	-0.0238224	16	-0.0226707
event_104	21	-0.124372	-0.0787293	16	-0.0766858
event_104	22	-0.01626	-0.0181407	16	-0.0163756
event_104	23	0.144871	-0.0514552	16	-0.0334123
event_104	24	0.038641	-0.0337319	16	-0.00740066
