# Supplementary material for: The incentive role of media companies’ executive compensation system in transformation and upgrading: Evidence from listed media companies in China
Source: PLoS One. 2023 Jun 12;18(6):e0286729. doi: 10.1371/journal.pone.0286729 (PMC10259802; doi:10.1371/journal.pone.0286729)
Supplement: S1 Dataset — (ZIP) [file pone.0286729.s001.zip › S1/LongTime/24/event_data/event_105.xlsx]

## Sheet: Sheet1
event	trdmnt	Mretwd	marketrr	markettype	expectmretnd
event_105	1	0.019355	0.0475221	16	0.0235634
event_105	2	-0.102057	-0.0238224	16	-0.0337174
event_105	3	0.04141	-0.0787293	16	-0.0752188
event_105	4	-0.058376	-0.0181407	16	-0.0132531
event_105	5	-0.007188	-0.0514552	16	-0.0227586
event_105	6	0.029864	-0.0337319	16	-0.00261827
event_105	7	0.112478	0.127541	16	0.0995246
event_105	8	-0.14218	-0.0258714	16	-0.0348058
event_105	9	-0.053497	-0.0187122	16	-0.0331943
event_105	10	-0.05848	-0.0894733	16	-0.0893426
event_105	11	-0.043478	-0.0270314	16	-0.0143274
event_105	12	-0.112554	-0.0900399	16	-0.0839575
event_105	13	-0.063415	-0.0149502	16	-0.0124109
event_105	14	-0.152344	-0.0909882	16	-0.108238
event_105	15	0.075269	0.0510585	16	0.0633249
event_105	16	0.05	-0.0367802	16	-0.0546219
event_105	17	-0.047619	-0.042736	16	-0.0296327
event_105	18	0.162857	0.252833	16	0.253322
event_105	19	0.014742	0.105408	16	0.117558
event_105	20	0.107748	-0.0441881	16	-0.0439825
event_105	21	-0.354098	-0.0314513	16	-0.0551833
event_105	22	-0.037225	0.0120139	16	0.0217923
event_105	23	-0.160697	-0.00917583	16	-0.0153577
event_105	24	-0.072519	0.00545096	16	0.00399559
