# Supplementary material for: The incentive role of media companies’ executive compensation system in transformation and upgrading: Evidence from listed media companies in China
Source: PLoS One. 2023 Jun 12;18(6):e0286729. doi: 10.1371/journal.pone.0286729 (PMC10259802; doi:10.1371/journal.pone.0286729)
Supplement: S1 Dataset — (ZIP) [file pone.0286729.s001.zip › S1/LongTime/24/event_data/event_106.xlsx]

## Sheet: Sheet1
event	trdmnt	Mretwd	marketrr	markettype	expectmretnd
event_106	1	-0.189451	-0.0566943	16	-0.0659948
event_106	2	0.187463	0.0872705	16	0.0734347
event_106	3	0.203369	0.0475221	16	0.0326321
event_106	4	0.059745	-0.0238224	16	-0.0423335
event_106	5	-0.093239	-0.0787293	16	-0.0783778
event_106	6	0.020652	-0.0181407	16	-0.0206344
event_106	7	-0.041534	-0.0514552	16	-0.0428535
event_106	8	-0.095556	-0.0337319	16	-0.0236924
event_106	9	0.026781	0.127541	16	0.0989479
event_106	10	-0.061977	-0.0258714	16	-0.0303128
event_106	11	-0.051143	-0.0187122	16	-0.0365002
event_106	12	-0.136168	-0.0894733	16	-0.112079
event_106	13	-0.007477	-0.0270314	16	-0.0191018
event_106	14	-0.098242	-0.0900399	16	-0.0886126
event_106	15	-0.150714	-0.0149502	16	-0.00260692
event_106	16	-0.090984	-0.0909882	16	-0.103516
event_106	17	0.243012	0.0510585	16	0.0589105
event_106	18	-0.168299	-0.0367802	16	-0.0505017
event_106	19	-0.140863	-0.042736	16	-0.0416457
event_106	20	0.244162	0.252833	16	0.250317
event_106	21	0.130151	0.105408	16	0.111186
event_106	22	-0.216607	-0.0441881	16	-0.0336781
event_106	23	-0.105991	-0.0314513	16	-0.0377817
event_106	24	-0.050515	0.0120139	16	0.0113405
