# Supplementary material for: The incentive role of media companies’ executive compensation system in transformation and upgrading: Evidence from listed media companies in China
Source: PLoS One. 2023 Jun 12;18(6):e0286729. doi: 10.1371/journal.pone.0286729 (PMC10259802; doi:10.1371/journal.pone.0286729)
Supplement: S1 Dataset — (ZIP) [file pone.0286729.s001.zip › S1/LongTime/24/event_data/event_107.xlsx]

## Sheet: Sheet1
event	trdmnt	Mretwd	marketrr	markettype	expectmretnd
event_107	1	0.001508	-0.0181407	16	-0.0219655
event_107	2	-0.033885	-0.0514552	16	-0.0461175
event_107	3	-0.092751	-0.0337319	16	-0.0396029
event_107	4	0.054983	0.127541	16	0.111906
event_107	5	-0.041531	-0.0258714	16	-0.0359112
event_107	6	0.257434	-0.0187122	16	-0.0295962
event_107	7	-0.234729	-0.0894733	16	-0.101056
event_107	8	-0.026667	-0.0270314	16	-0.0139647
event_107	9	-0.105936	-0.0900399	16	-0.0878632
event_107	10	-0.009193	-0.0149502	16	-0.0142234
event_107	11	-0.049485	-0.0909882	16	-0.0927748
event_107	12	-0.080261	0.0510585	16	0.0685783
event_107	13	-0.009434	-0.0367802	16	-0.0408173
event_107	14	-0.071429	-0.042736	16	-0.0514998
event_107	15	0.108974	0.252833	16	0.239767
event_107	16	0.019653	0.105408	16	0.0899563
event_107	17	-0.049887	-0.0441881	16	-0.0530875
event_107	18	-0.107399	-0.0314513	16	-0.0229942
event_107	19	0.018717	0.0120139	16	0.0172085
event_107	20	0.01706	-0.00917583	16	0.00116237
event_107	21	-0.090323	0.00545096	16	0.00424466
event_107	22	0.151773	0.0291217	16	0.0277205
event_107	23	-0.221675	0.00456982	16	0.00265115
event_107	24	-0.025317	-0.0279028	16	-0.0287768
