# Supplementary material for: The incentive role of media companies’ executive compensation system in transformation and upgrading: Evidence from listed media companies in China
Source: PLoS One. 2023 Jun 12;18(6):e0286729. doi: 10.1371/journal.pone.0286729 (PMC10259802; doi:10.1371/journal.pone.0286729)
Supplement: S1 Dataset — (ZIP) [file pone.0286729.s001.zip › S1/LongTime/24/event_data/event_108.xlsx]

## Sheet: Sheet1
event	trdmnt	Mretwd	marketrr	markettype	expectmretnd
event_108	1	0.028238	0.0753338	1	0.0620921
event_108	2	0.112689	0.0695396	1	0.0589876
event_108	3	-0.007942	0.0771579	1	0.0756169
event_108	4	0.092963	0.149187	1	0.152017
event_108	5	-0.173291	-0.162472	1	-0.169836
event_108	6	0.010577	0.0323579	1	0.0285425
event_108	7	0.192198	0.1146	1	0.114486
event_108	8	0.115722	0.142944	1	0.131966
event_108	9	0.015021	0.0207643	1	0.00434275
event_108	10	0.193094	-0.0319374	1	-0.0385639
event_108	11	-0.060839	0.0617994	1	0.0506704
event_108	12	-0.024528	0.0318324	1	0.0208364
event_108	13	0.06254	-0.0700465	1	-0.0600257
event_108	14	-0.057039	-0.0940716	1	-0.0818167
event_108	15	-0.109395	-0.0992415	1	-0.0996759
event_108	16	0.047688	0.15563	1	0.147299
event_108	17	-0.037931	0.0780939	1	0.0665301
event_108	18	-0.028674	0.0268015	1	0.0340466
event_108	19	0.125461	0.0934635	1	0.109353
event_108	20	-0.121311	-0.00686692	1	-0.0127156
event_108	21	-0.067164	-0.0213688	1	-0.0235949
event_108	22	-0.0256	-0.026611	1	-0.0262665
event_108	23	0.054187	0.0954694	1	0.103757
event_108	24	-0.024922	0.00654366	1	-0.000985809
