# Supplementary material for: The incentive role of media companies’ executive compensation system in transformation and upgrading: Evidence from listed media companies in China
Source: PLoS One. 2023 Jun 12;18(6):e0286729. doi: 10.1371/journal.pone.0286729 (PMC10259802; doi:10.1371/journal.pone.0286729)
Supplement: S1 Dataset — (ZIP) [file pone.0286729.s001.zip › S1/LongTime/24/event_data/event_109.xlsx]

## Sheet: Sheet1
event	trdmnt	Mretwd	marketrr	markettype	expectmretnd
event_109	1	0.222756	0.118559	1	0.126942
event_109	2	-0.192661	-0.165584	1	-0.162046
event_109	3	0.127063	0.0460598	1	0.0471936
event_109	4	0.040996	0.110234	1	0.111088
event_109	5	0.343179	0.0452208	1	0.0554395
event_109	6	-0.146597	-0.0218132	1	-0.0197366
event_109	7	0.071166	0.0635772	1	0.0656293
event_109	8	-0.107675	-0.0440622	1	-0.0391858
event_109	9	0.129653	-0.0214441	1	-0.028439
event_109	10	-0.0375	0.036259	1	0.0222922
event_109	11	-0.042503	-0.00728708	1	-0.00765947
event_109	12	0.219482	-0.0100941	1	-0.00976611
event_109	13	0.030334	0.0151182	1	0.0119125
event_109	14	0.032385	0.0292526	1	0.026074
event_109	15	0.021207	0.0988199	1	0.08735
event_109	16	0.113722	0.0513612	1	0.0298894
event_109	17	0.24135	0.138598	1	0.129182
event_109	18	0.043508	0.0282605	1	0.0237006
event_109	19	-0.003909	0.0801367	1	0.0869975
event_109	20	-0.052322	0.0342857	1	0.0864224
event_109	21	0.26501	0.0534032	1	0.0580123
event_109	22	0.463721	0.199443	1	0.184619
event_109	23	0.143496	0.192642	1	0.194651
event_109	24	0.232399	0.230245	1	0.159489
