# Supplementary material for: The incentive role of media companies’ executive compensation system in transformation and upgrading: Evidence from listed media companies in China
Source: PLoS One. 2023 Jun 12;18(6):e0286729. doi: 10.1371/journal.pone.0286729 (PMC10259802; doi:10.1371/journal.pone.0286729)
Supplement: S1 Dataset — (ZIP) [file pone.0286729.s001.zip › S1/LongTime/24/event_data/event_11.xlsx]

## Sheet: Sheet1
event	trdmnt	Mretwd	marketrr	markettype	expectmretnd
event_11	1	-0.062594	0.0312131	4	0.0299183
event_11	2	-0.051559	0.0496506	4	0.0360244
event_11	3	0.088511	0.0876317	4	0.0784173
event_11	4	0.084441	0.0678004	4	0.0632528
event_11	5	-0.086518	0.145941	4	0.107217
event_11	6	-0.051302	0.0185409	4	0.00735841
event_11	7	-0.027454	0.0493495	4	0.0408681
event_11	8	-0.033362	-0.048169	4	-0.0185976
event_11	9	0.20354	0.0873653	4	0.0875903
event_11	10	0.091912	0.0777214	4	0.0868811
event_11	11	0.022896	0.24207	4	0.23616
event_11	12	0.036208	0.184493	4	0.173336
event_11	13	0.321474	0.299568	4	0.274046
event_11	14	-0.09952	-0.135356	4	-0.117821
event_11	15	-0.484475	-0.0549856	4	-0.0653766
event_11	16	0.173416	0.240154	4	0.218099
event_11	17	0.367257	0.128094	4	0.0952141
event_11	18	-0.027184	0.088443	4	0.0640179
event_11	19	-0.427811	-0.28893	4	-0.27986
event_11	20	-0.075581	-0.0127088	4	-0.0144045
event_11	21	0.148428	0.197468	4	0.184499
event_11	22	0.002191	0.00199749	4	-0.00585743
event_11	23	0.087432	-0.0179323	4	-0.000206909
event_11	24	-0.00254	0.0687963	4	0.0524188
