# Supplementary material for: The incentive role of media companies’ executive compensation system in transformation and upgrading: Evidence from listed media companies in China
Source: PLoS One. 2023 Jun 12;18(6):e0286729. doi: 10.1371/journal.pone.0286729 (PMC10259802; doi:10.1371/journal.pone.0286729)
Supplement: S1 Dataset — (ZIP) [file pone.0286729.s001.zip › S1/LongTime/24/event_data/event_110.xlsx]

## Sheet: Sheet1
event	trdmnt	Mretwd	marketrr	markettype	expectmretnd
event_110	1	-0.145397	-0.169843	1	-0.177347
event_110	2	-0.314636	-0.126646	1	-0.119523
event_110	3	-0.026558	-0.0541556	1	-0.0575162
event_110	4	0.334632	0.19461	1	0.178633
event_110	5	-0.044222	0.0867841	1	0.0371323
event_110	6	-0.060236	0.0622373	1	0.0421879
event_110	7	-0.278216	-0.28479	1	-0.274536
event_110	8	-0.138353	-0.0129203	1	-0.0116842
event_110	9	0.183719	0.168563	1	0.156898
event_110	10	-0.04795	-0.00427246	1	-0.0194769
event_110	11	0.010215	-0.0198722	1	-0.00989621
event_110	12	0.00996	0.0391723	1	0.0278275
event_110	13	0.105194	0.0216719	1	0.0344571
event_110	14	0.078525	0.0501584	1	0.0421418
event_110	15	-0.089355	-0.00597961	1	-0.0188816
event_110	16	-0.007874	0.0439634	1	0.0356084
event_110	17	0.026862	0.044474	1	0.0404488
event_110	18	-0.08918	-0.0300371	1	-0.0421408
event_110	19	-0.013708	-0.012942	1	0.0303402
event_110	20	0.040371	0.0578246	1	0.0426806
event_110	21	-0.036896	-0.0145706	1	-0.00370613
event_110	22	0.015192	-0.0546284	1	-0.0107645
event_110	23	-0.067664	-0.0770853	1	-0.0447148
event_110	24	0.028786	0.0380083	1	0.0557988
