# Supplementary material for: The incentive role of media companies’ executive compensation system in transformation and upgrading: Evidence from listed media companies in China
Source: PLoS One. 2023 Jun 12;18(6):e0286729. doi: 10.1371/journal.pone.0286729 (PMC10259802; doi:10.1371/journal.pone.0286729)
Supplement: S1 Dataset — (ZIP) [file pone.0286729.s001.zip › S1/LongTime/24/event_data/event_111.xlsx]

## Sheet: Sheet1
event	trdmnt	Mretwd	marketrr	markettype	expectmretnd
event_111	1	-0.018299	-0.00582785	1	-0.0154125
event_111	2	-0.119518	-0.0617304	1	-0.0750777
event_111	3	-0.043587	-0.0159704	1	-0.0193274
event_111	4	0.032552	-0.0127233	1	-0.021049
event_111	5	0.092055	-0.0588427	1	-0.0604981
event_111	6	-0.016166	0.0328444	1	0.0376913
event_111	7	0.010563	-0.0406798	1	-0.0456686
event_111	8	0.060395	0.00303431	1	-0.000500963
event_111	9	-0.115006	-0.109585	1	-0.119066
event_111	10	-0.030265	0.00858823	1	0.0120853
event_111	11	-0.074122	-0.0787808	1	-0.0749482
event_111	12	0.054775	-0.001673	1	0.00105378
event_111	13	-0.147803	-0.0902357	1	-0.100767
event_111	14	0.134375	0.0502486	1	0.0633791
event_111	15	-0.07438	-0.0395085	1	-0.0474672
event_111	16	-0.002976	-0.0114713	1	-0.00566201
event_111	17	0.158209	0.204459	1	0.208134
event_111	18	0.082474	0.102972	1	0.114325
event_111	19	-0.061905	-0.0344548	1	-0.0291502
event_111	20	-0.072335	-0.0480503	1	-0.0482917
event_111	21	0.02736	0.0111666	1	0.0113923
event_111	22	-0.026854	-0.0187102	1	-0.0238933
event_111	23	0.011252	-0.0169386	1	-0.020607
event_111	24	-0.020862	0.0131094	1	0.00236524
