# Supplementary material for: The incentive role of media companies’ executive compensation system in transformation and upgrading: Evidence from listed media companies in China
Source: PLoS One. 2023 Jun 12;18(6):e0286729. doi: 10.1371/journal.pone.0286729 (PMC10259802; doi:10.1371/journal.pone.0286729)
Supplement: S1 Dataset — (ZIP) [file pone.0286729.s001.zip › S1/LongTime/24/event_data/event_112.xlsx]

## Sheet: Sheet1
event	trdmnt	Mretwd	marketrr	markettype	expectmretnd
event_112	1	0.151444	-0.0145706	1	-0.0340223
event_112	2	-0.133572	-0.0546284	1	-0.0773881
event_112	3	0.155346	-0.0770853	1	-0.0947852
event_112	4	-0.144683	0.0380083	1	0.0352103
event_112	5	-0.004782	0.0103709	1	0.00439818
event_112	6	-0.014414	0.0401004	1	0.026773
event_112	7	-0.039001	0.00335051	1	0.00426993
event_112	8	0.095117	-0.00582785	1	-0.0157481
event_112	9	-0.12681	-0.0588427	1	-0.0574305
event_112	10	0.022546	0.0328444	1	0.0492819
event_112	11	-0.089494	-0.0406798	1	-0.0442021
event_112	12	-0.004273	0.00303431	1	0.00803216
event_112	13	-0.003577	-0.109585	1	-0.125493
event_112	14	-0.050251	0.00858823	1	0.0103276
event_112	15	-0.008315	-0.0787808	1	-0.0850605
event_112	16	-0.005335	-0.001673	1	-0.00679466
event_112	17	0.000766	-0.0902357	1	-0.0970436
event_112	18	-0.009188	0.0502486	1	0.0593226
event_112	19	0.248841	-0.0395085	1	-0.0377278
event_112	20	-0.357054	-0.0114713	1	-0.0254189
event_112	21	0.175169	0.204459	1	0.213947
event_112	22	0.042588	0.102972	1	0.112312
event_112	23	-0.124116	-0.0344548	1	-0.042245
event_112	24	-0.107623	-0.0480503	1	-0.0233393
