# Supplementary material for: The incentive role of media companies’ executive compensation system in transformation and upgrading: Evidence from listed media companies in China
Source: PLoS One. 2023 Jun 12;18(6):e0286729. doi: 10.1371/journal.pone.0286729 (PMC10259802; doi:10.1371/journal.pone.0286729)
Supplement: S1 Dataset — (ZIP) [file pone.0286729.s001.zip › S1/LongTime/24/event_data/event_113.xlsx]

## Sheet: Sheet1
event	trdmnt	Mretwd	marketrr	markettype	expectmretnd
event_113	1	-0.058571	0.0988199	1	0.0969502
event_113	2	0.195751	0.0513612	1	0.0326903
event_113	3	-0.001904	0.138598	1	0.123183
event_113	4	-0.078195	0.0282605	1	0.0175392
event_113	5	0.003448	0.0801367	1	0.0950862
event_113	6	-0.084536	0.0342857	1	0.0776363
event_113	7	0.099099	0.0534032	1	0.0585276
event_113	8	0.132514	0.0655323	1	0.0738461
event_113	9	0.137515	0.199443	1	0.185645
event_113	10	0.098091	0.192642	1	0.194796
event_113	11	0.592467	0.230245	1	0.158346
event_113	12	-0.273499	-0.0644	1	-0.0710187
event_113	13	-0.039014	-0.169843	1	-0.177696
event_113	14	-0.017912	-0.126646	1	-0.120499
event_113	15	-0.068061	-0.0541556	1	-0.0573759
event_113	16	0.184248	0.19461	1	0.179141
event_113	17	0.091092	0.0867841	1	0.0366828
event_113	18	-0.13225	0.0622373	1	0.0424179
event_113	19	-0.152831	-0.28479	1	-0.281939
event_113	20	-0.155779	-0.0129203	1	-0.0173073
event_113	21	0.15119	0.168563	1	0.174856
event_113	22	0.074974	-0.00427246	1	-0.0210832
event_113	23	0.00962	-0.0198722	1	-0.00414329
event_113	24	-0.007402	0.0391723	1	0.0269185
