# Supplementary material for: The incentive role of media companies’ executive compensation system in transformation and upgrading: Evidence from listed media companies in China
Source: PLoS One. 2023 Jun 12;18(6):e0286729. doi: 10.1371/journal.pone.0286729 (PMC10259802; doi:10.1371/journal.pone.0286729)
Supplement: S1 Dataset — (ZIP) [file pone.0286729.s001.zip › S1/LongTime/24/event_data/event_114.xlsx]

## Sheet: Sheet1
event	trdmnt	Mretwd	marketrr	markettype	expectmretnd
event_114	1	-0.357955	-0.28479	1	-0.296555
event_114	2	-0.042478	-0.0129203	1	-0.0169073
event_114	3	0.506469	0.168563	1	0.179622
event_114	4	0.148466	-0.00427246	1	-0.0132236
event_114	5	0.09562	-0.0198722	1	-0.0175467
event_114	6	-0.080976	0.0391723	1	0.0388429
event_114	7	-0.142015	0.0216719	1	0.0197473
event_114	8	0.124297	0.0501584	1	0.0445806
event_114	9	-0.151111	-0.00597961	1	-0.0157718
event_114	10	0.009817	0.0439634	1	0.0357672
event_114	11	0.017498	0.044474	1	0.0302305
event_114	12	-0.149682	-0.0300371	1	-0.034192
event_114	13	0.013483	-0.012942	1	-0.0107403
event_114	14	0.02439	0.0578246	1	0.039937
event_114	15	0.011544	-0.0145706	1	-0.023021
event_114	16	-0.03495	-0.0546284	1	-0.056014
event_114	17	-0.054693	-0.0770853	1	-0.0843775
event_114	18	0.039875	0.0380083	1	0.0474092
event_114	19	-0.030827	0.0103709	1	0.0303572
event_114	20	-0.000878	0.0401004	1	0.0281742
event_114	21	0.057994	0.00335051	1	0.0136218
event_114	22	-0.078518	-0.00582785	1	-0.02092
event_114	23	-0.110933	-0.0617304	1	-0.0687946
event_114	24	-0.077758	-0.0159704	1	-0.0166177
