# Supplementary material for: The incentive role of media companies’ executive compensation system in transformation and upgrading: Evidence from listed media companies in China
Source: PLoS One. 2023 Jun 12;18(6):e0286729. doi: 10.1371/journal.pone.0286729 (PMC10259802; doi:10.1371/journal.pone.0286729)
Supplement: S1 Dataset — (ZIP) [file pone.0286729.s001.zip › S1/LongTime/24/event_data/event_115.xlsx]

## Sheet: Sheet1
event	trdmnt	Mretwd	marketrr	markettype	expectmretnd
event_115	1	-0.071481	0.0695396	1	0.076181
event_115	2	0.038184	0.0771579	1	0.0644718
event_115	3	0.134629	0.149187	1	0.14115
event_115	4	-0.13945	-0.162472	1	-0.163375
event_115	5	0.083866	0.0323579	1	0.0335217
event_115	6	0.00918	0.1146	1	0.115381
event_115	7	0.224172	0.142944	1	0.155938
event_115	8	-0.002654	0.0207643	1	0.0243421
event_115	9	0.05801	-0.0319374	1	-0.0172001
event_115	10	0.05835	0.0617994	1	0.0715116
event_115	11	-0.015684	0.0318324	1	0.0362559
event_115	12	-0.089812	-0.0700465	1	-0.073429
event_115	13	-0.032361	-0.0940716	1	-0.0912399
event_115	14	-0.093867	-0.0992415	1	-0.109386
event_115	15	0.096715	0.15563	1	0.162129
event_115	16	0.013311	0.0780939	1	0.0861259
event_115	17	-0.074986	0.0268015	1	0.0233555
event_115	18	0.046154	0.0934635	1	0.0845097
event_115	19	-0.050905	-0.00686692	1	-0.0014124
event_115	20	-0.004768	-0.0213688	1	-0.0211253
event_115	21	-0.08982	-0.026611	1	-0.0288909
event_115	22	0.069737	0.0954694	1	0.100939
event_115	23	-0.052891	0.00654366	1	0.000124436
event_115	24	0.020779	-0.0170596	1	-0.0253878
