# Supplementary material for: The incentive role of media companies’ executive compensation system in transformation and upgrading: Evidence from listed media companies in China
Source: PLoS One. 2023 Jun 12;18(6):e0286729. doi: 10.1371/journal.pone.0286729 (PMC10259802; doi:10.1371/journal.pone.0286729)
Supplement: S1 Dataset — (ZIP) [file pone.0286729.s001.zip › S1/LongTime/24/event_data/event_116.xlsx]

## Sheet: Sheet1
event	trdmnt	Mretwd	marketrr	markettype	expectmretnd
event_116	1	0.05801	-0.0319374	1	-0.0172001
event_116	2	0.05835	0.0617994	1	0.0715116
event_116	3	-0.015684	0.0318324	1	0.0362559
event_116	4	-0.089812	-0.0700465	1	-0.073429
event_116	5	-0.032361	-0.0940716	1	-0.0912399
event_116	6	-0.093867	-0.0992415	1	-0.109386
event_116	7	0.096715	0.15563	1	0.162129
event_116	8	0.013311	0.0780939	1	0.0861259
event_116	9	-0.074986	0.0268015	1	0.0233555
event_116	10	0.046154	0.0934635	1	0.0845097
event_116	11	-0.050905	-0.00686692	1	-0.0014124
event_116	12	-0.004768	-0.0213688	1	-0.0211253
event_116	13	-0.08982	-0.026611	1	-0.0288909
event_116	14	0.069737	0.0954694	1	0.100939
event_116	15	-0.052891	0.00654366	1	0.000124436
event_116	16	0.020779	-0.0170596	1	-0.0253878
event_116	17	-0.102001	-0.0656814	1	-0.0623404
event_116	18	0.005988	0.0299135	1	0.0261435
event_116	19	-0.047619	0.0111981	1	0.00690221
event_116	20	0.005357	-0.0391619	1	-0.039655
event_116	21	0.011545	-0.111553	1	-0.107528
event_116	22	0.19403	0.040375	1	0.0425954
event_116	23	-0.079412	-0.0498728	1	-0.049452
event_116	24	-0.063099	-0.152671	1	-0.159586
