# Supplementary material for: The incentive role of media companies’ executive compensation system in transformation and upgrading: Evidence from listed media companies in China
Source: PLoS One. 2023 Jun 12;18(6):e0286729. doi: 10.1371/journal.pone.0286729 (PMC10259802; doi:10.1371/journal.pone.0286729)
Supplement: S1 Dataset — (ZIP) [file pone.0286729.s001.zip › S1/LongTime/24/event_data/event_117.xlsx]

## Sheet: Sheet1
event	trdmnt	Mretwd	marketrr	markettype	expectmretnd
event_117	1	-0.050905	-0.00686692	1	-0.0014124
event_117	2	-0.004768	-0.0213688	1	-0.0211253
event_117	3	-0.08982	-0.026611	1	-0.0288909
event_117	4	0.069737	0.0954694	1	0.100939
event_117	5	-0.052891	0.00654366	1	0.000124436
event_117	6	0.020779	-0.0170596	1	-0.0253878
event_117	7	-0.102001	-0.0656814	1	-0.0623404
event_117	8	0.005988	0.0299135	1	0.0261435
event_117	9	-0.047619	0.0111981	1	0.00690221
event_117	10	0.005357	-0.0391619	1	-0.039655
event_117	11	0.011545	-0.111553	1	-0.107528
event_117	12	0.19403	0.040375	1	0.0425954
event_117	13	-0.079412	-0.0498728	1	-0.049452
event_117	14	-0.063099	-0.152671	1	-0.159586
event_117	15	-0.056266	0.0248983	1	0.0186238
event_117	16	0.130985	0.120464	1	0.124416
event_117	17	-0.119808	-0.0755864	1	-0.0814768
event_117	18	0.037205	0.0945228	1	0.109226
event_117	19	-0.023622	0.0113619	1	0.00775626
event_117	20	-0.023036	-0.0762045	1	-0.0928938
event_117	21	-0.081784	-0.0863078	1	-0.0837824
event_117	22	0.077935	0.0147734	1	0.00900885
event_117	23	-0.011268	0.0174507	1	0.0171023
event_117	24	-0.030389	1.44e-05	1	-0.000695539
