# Supplementary material for: The incentive role of media companies’ executive compensation system in transformation and upgrading: Evidence from listed media companies in China
Source: PLoS One. 2023 Jun 12;18(6):e0286729. doi: 10.1371/journal.pone.0286729 (PMC10259802; doi:10.1371/journal.pone.0286729)
Supplement: S1 Dataset — (ZIP) [file pone.0286729.s001.zip › S1/LongTime/24/event_data/event_118.xlsx]

## Sheet: Sheet1
event	trdmnt	Mretwd	marketrr	markettype	expectmretnd
event_118	1	0.066009	0.0534032	1	0.0501908
event_118	2	0.063079	0.0655323	1	0.0595392
event_118	3	0.158955	0.199443	1	0.214735
event_118	4	0.137623	0.192642	1	0.190898
event_118	5	0.095278	0.230245	1	0.195349
event_118	6	-0.173897	-0.0644	1	-0.0482269
event_118	7	-0.142791	-0.169843	1	-0.204671
event_118	8	-0.105857	-0.126646	1	-0.123754
event_118	9	-0.072716	-0.0541556	1	-0.0536952
event_118	10	0.212573	0.19461	1	0.19845
event_118	11	0.516301	0.0867841	1	0.0483047
event_118	12	-0.198097	0.0622373	1	0.0631293
event_118	13	-0.269451	-0.28479	1	-0.291539
event_118	14	-0.104693	-0.0129203	1	-0.00658451
event_118	15	0.222446	0.168563	1	0.165584
event_118	16	-0.06597	-0.00427246	1	-0.0129633
event_118	17	0.120071	-0.0198722	1	-0.0174364
event_118	18	0.061891	0.0391723	1	0.0390228
event_118	19	-0.04509	0.0216719	1	0.0243727
event_118	20	0.04617	0.0501584	1	0.0483485
event_118	21	-0.016048	-0.00597961	1	-0.0224034
event_118	22	0.050459	0.0439634	1	0.0322263
event_118	23	-0.014071	0.044474	1	0.022438
event_118	24	-0.218012	-0.0770853	1	-0.0802638
