# Supplementary material for: The incentive role of media companies’ executive compensation system in transformation and upgrading: Evidence from listed media companies in China
Source: PLoS One. 2023 Jun 12;18(6):e0286729. doi: 10.1371/journal.pone.0286729 (PMC10259802; doi:10.1371/journal.pone.0286729)
Supplement: S1 Dataset — (ZIP) [file pone.0286729.s001.zip › S1/LongTime/24/event_data/event_119.xlsx]

## Sheet: Sheet1
event	trdmnt	Mretwd	marketrr	markettype	expectmretnd
event_119	1	-0.052914	-0.0863078	1	-0.0837716
event_119	2	0.031117	0.0147734	1	0.0145668
event_119	3	0.024005	0.0174507	1	0.0172336
event_119	4	-0.043537	1.44e-05	1	-0.00315132
event_119	5	-0.223389	-0.0956364	1	-0.118018
event_119	6	0.217313	0.163885	1	0.153375
event_119	7	0.138519	0.0625785	1	0.0537553
event_119	8	0.049447	0.0288003	1	0.0324577
event_119	9	-0.032238	-0.0372527	1	-0.0414015
event_119	10	-0.003844	-0.03691	1	-0.0300381
event_119	11	0.180064	0.118559	1	0.118907
event_119	12	0.191713	-0.165584	1	-0.165176
event_119	13	0.298099	0.0460598	1	0.0446074
event_119	14	0.245714	0.110234	1	0.0987053
event_119	15	0.396216	0.0452208	1	0.0335448
event_119	16	-0.314579	-0.0218132	1	-0.032392
event_119	17	0.077591	0.0635772	1	0.0617816
event_119	18	-0.155685	-0.0440622	1	-0.0467135
event_119	19	0.362858	-0.0214441	1	0.0038086
event_119	20	-0.156801	0.036259	1	0.0359341
event_119	21	-0.216046	-0.00728708	1	-0.0241815
event_119	22	-0.049342	-0.0100941	1	-0.0068611
event_119	23	0.038735	0.0151182	1	0.0219103
event_119	24	-0.004501	0.0292526	1	0.0332735
