# Supplementary material for: The incentive role of media companies’ executive compensation system in transformation and upgrading: Evidence from listed media companies in China
Source: PLoS One. 2023 Jun 12;18(6):e0286729. doi: 10.1371/journal.pone.0286729 (PMC10259802; doi:10.1371/journal.pone.0286729)
Supplement: S1 Dataset — (ZIP) [file pone.0286729.s001.zip › S1/LongTime/24/event_data/event_12.xlsx]

## Sheet: Sheet1
event	trdmnt	Mretwd	marketrr	markettype	expectmretnd
event_12	1	0.163825	0.147804	4	0.155761
event_12	2	-0.128662	0.0854296	4	0.0715339
event_12	3	0.16886	0.220704	4	0.223606
event_12	4	0.022514	0.0780264	4	0.0711581
event_12	5	-0.000612	0.07405	4	0.0705517
event_12	6	-0.059364	0.102247	4	0.073247
event_12	7	0.10745	0.1457	4	0.165823
event_12	8	-0.087059	-0.152564	4	-0.164139
event_12	9	0.138531	0.0590252	4	0.044424
event_12	10	0.06395	0.127087	4	0.127466
event_12	11	-0.064894	0.148883	4	0.141688
event_12	12	0.025028	0.0303738	4	0.0244734
event_12	13	0.209212	-0.031677	4	-0.0337376
event_12	14	0.050023	0.0701051	4	0.0599744
event_12	15	-0.089598	0.0526707	4	0.0284574
event_12	16	-0.027364	-0.0695213	4	-0.0559045
event_12	17	-0.118026	-0.0742201	4	-0.075708
event_12	18	-0.128291	-0.0837814	4	-0.0984904
event_12	19	0.148458	0.147343	4	0.157534
event_12	20	0.119194	0.102946	4	0.0837029
event_12	21	0.092	0.00322337	4	0.0121599
event_12	22	0.19826	0.0907238	4	0.116404
event_12	23	-0.073366	0.021299	4	-0.0102572
event_12	24	0.006186	-0.0171447	4	-0.0109368
