# Supplementary material for: The incentive role of media companies’ executive compensation system in transformation and upgrading: Evidence from listed media companies in China
Source: PLoS One. 2023 Jun 12;18(6):e0286729. doi: 10.1371/journal.pone.0286729 (PMC10259802; doi:10.1371/journal.pone.0286729)
Supplement: S1 Dataset — (ZIP) [file pone.0286729.s001.zip › S1/LongTime/24/event_data/event_120.xlsx]

## Sheet: Sheet1
event	trdmnt	Mretwd	marketrr	markettype	expectmretnd
event_120	1	0.396216	0.0452208	1	0.0335448
event_120	2	-0.314579	-0.0218132	1	-0.032392
event_120	3	0.077591	0.0635772	1	0.0617816
event_120	4	-0.155685	-0.0440622	1	-0.0467135
event_120	5	0.362858	-0.0214441	1	0.0038086
event_120	6	-0.156801	0.036259	1	0.0359341
event_120	7	-0.216046	-0.00728708	1	-0.0241815
event_120	8	-0.049342	-0.0100941	1	-0.0068611
event_120	9	0.038735	0.0151182	1	0.0219103
event_120	10	-0.004501	0.0292526	1	0.0332735
event_120	11	-0.017332	0.0988199	1	0.091669
event_120	12	0.333589	0.0513612	1	0.0530042
event_120	13	0.156987	0.138598	1	0.126074
event_120	14	-0.084493	0.0282605	1	0.0257628
event_120	15	-0.035288	0.0801367	1	0.0615943
event_120	16	0.023635	0.0342857	1	0.0273135
event_120	17	0.069269	0.0534032	1	0.0680741
event_120	18	0.022622	0.0655323	1	0.0661872
event_120	19	0.119658	0.199443	1	0.202719
event_120	20	0.082173	0.192642	1	0.187204
event_120	21	0.047685	0.230245	1	0.237606
event_120	22	-0.217252	-0.0644	1	-0.0897028
event_120	23	-0.144898	-0.169843	1	-0.185035
event_120	24	0.075179	-0.126646	1	-0.136618
