# Supplementary material for: The incentive role of media companies’ executive compensation system in transformation and upgrading: Evidence from listed media companies in China
Source: PLoS One. 2023 Jun 12;18(6):e0286729. doi: 10.1371/journal.pone.0286729 (PMC10259802; doi:10.1371/journal.pone.0286729)
Supplement: S1 Dataset — (ZIP) [file pone.0286729.s001.zip › S1/LongTime/24/event_data/event_121.xlsx]

## Sheet: Sheet1
event	trdmnt	Mretwd	marketrr	markettype	expectmretnd
event_121	1	0.156987	0.138598	1	0.126074
event_121	2	-0.084493	0.0282605	1	0.0257628
event_121	3	-0.035288	0.0801367	1	0.0615943
event_121	4	0.023635	0.0342857	1	0.0273135
event_121	5	0.069269	0.0534032	1	0.0680741
event_121	6	0.022622	0.0655323	1	0.0661872
event_121	7	0.119658	0.199443	1	0.202719
event_121	8	0.082173	0.192642	1	0.187204
event_121	9	0.047685	0.230245	1	0.237606
event_121	10	-0.217252	-0.0644	1	-0.0897028
event_121	11	-0.144898	-0.169843	1	-0.185035
event_121	12	0.075179	-0.126646	1	-0.136618
event_121	13	0.04495	0.0622373	1	0.0633205
event_121	14	-0.368561	-0.28479	1	-0.281301
event_121	15	0.018503	-0.0129203	1	-0.0178291
event_121	16	0.412056	0.168563	1	0.17407
event_121	17	-0.088889	-0.00427246	1	-0.0205955
event_121	18	-0.022465	-0.0198722	1	-0.00404864
event_121	19	-0.001473	0.0391723	1	0.0269009
event_121	20	0.006649	0.0216719	1	0.0326907
event_121	21	0.029723	0.0501584	1	0.0348817
event_121	22	-0.074407	-0.00597961	1	-0.0217417
event_121	23	0.0693	0.0439634	1	0.0328651
event_121	24	0.054439	0.044474	1	0.0467292
