# Supplementary material for: The incentive role of media companies’ executive compensation system in transformation and upgrading: Evidence from listed media companies in China
Source: PLoS One. 2023 Jun 12;18(6):e0286729. doi: 10.1371/journal.pone.0286729 (PMC10259802; doi:10.1371/journal.pone.0286729)
Supplement: S1 Dataset — (ZIP) [file pone.0286729.s001.zip › S1/LongTime/24/event_data/event_122.xlsx]

## Sheet: Sheet1
event	trdmnt	Mretwd	marketrr	markettype	expectmretnd
event_122	1	0.047685	0.230245	1	0.237606
event_122	2	-0.217252	-0.0644	1	-0.0897028
event_122	3	-0.144898	-0.169843	1	-0.185035
event_122	4	0.075179	-0.126646	1	-0.136618
event_122	5	0.04495	0.0622373	1	0.0633205
event_122	6	-0.368561	-0.28479	1	-0.281301
event_122	7	0.018503	-0.0129203	1	-0.0178291
event_122	8	0.412056	0.168563	1	0.17407
event_122	9	-0.088889	-0.00427246	1	-0.0205955
event_122	10	-0.022465	-0.0198722	1	-0.00404864
event_122	11	-0.001473	0.0391723	1	0.0269009
event_122	12	0.006649	0.0216719	1	0.0326907
event_122	13	0.029723	0.0501584	1	0.0348817
event_122	14	-0.074407	-0.00597961	1	-0.0217417
event_122	15	0.0693	0.0439634	1	0.0328651
event_122	16	0.054439	0.044474	1	0.0467292
event_122	17	0.085433	-0.0300371	1	-0.0458261
event_122	18	-0.012458	-0.012942	1	0.00727957
event_122	19	0.141055	-0.0145706	1	-0.0150666
event_122	20	-0.087437	-0.0546284	1	-0.0261357
event_122	21	0.060243	-0.0770853	1	-0.0568983
event_122	22	0.008351	0.0380083	1	0.0498912
event_122	23	0.075052	0.0103709	1	0.0295486
event_122	24	-0.096774	0.0401004	1	0.0221086
