# Supplementary material for: The incentive role of media companies’ executive compensation system in transformation and upgrading: Evidence from listed media companies in China
Source: PLoS One. 2023 Jun 12;18(6):e0286729. doi: 10.1371/journal.pone.0286729 (PMC10259802; doi:10.1371/journal.pone.0286729)
Supplement: S1 Dataset — (ZIP) [file pone.0286729.s001.zip › S1/LongTime/24/event_data/event_123.xlsx]

## Sheet: Sheet1
event	trdmnt	Mretwd	marketrr	markettype	expectmretnd
event_123	1	0.047259	0.0625785	1	0.0610665
event_123	2	0.090253	0.0288003	1	0.0286432
event_123	3	-0.07947	-0.0372527	1	-0.0336116
event_123	4	0.15048	-0.03691	1	-0.0268272
event_123	5	0.230849	0.118559	1	0.112074
event_123	6	0.185436	-0.165584	1	-0.159558
event_123	7	0.176786	0.0460598	1	0.0476201
event_123	8	-0.031563	0.110234	1	0.0890365
event_123	9	0.640552	0.0452208	1	0.0476727
event_123	10	-0.292264	-0.0218132	1	-0.0304237
event_123	11	0.140891	0.0635772	1	0.057919
event_123	12	-0.125384	-0.0440622	1	-0.0508281
event_123	13	0.107391	-0.0214441	1	-0.00640933
event_123	14	-0.134507	0.036259	1	0.0260189
event_123	15	-0.093529	-0.00728708	1	-0.023152
event_123	16	0.054551	-0.0100941	1	-0.00735391
event_123	17	-0.053207	0.0151182	1	0.0181581
event_123	18	0.266189	0.0801367	1	0.0818922
event_123	19	-0.064922	0.0342857	1	0.0755971
event_123	20	0.048574	0.0534032	1	0.0555243
event_123	21	0.06571	0.0655323	1	0.0651226
event_123	22	0.178124	0.199443	1	0.182932
event_123	23	0.421484	0.192642	1	0.212258
event_123	24	-0.060088	0.230245	1	0.172612
