# Supplementary material for: The incentive role of media companies’ executive compensation system in transformation and upgrading: Evidence from listed media companies in China
Source: PLoS One. 2023 Jun 12;18(6):e0286729. doi: 10.1371/journal.pone.0286729 (PMC10259802; doi:10.1371/journal.pone.0286729)
Supplement: S1 Dataset — (ZIP) [file pone.0286729.s001.zip › S1/LongTime/24/event_data/event_124.xlsx]

## Sheet: Sheet1
event	trdmnt	Mretwd	marketrr	markettype	expectmretnd
event_124	1	0.230849	0.118559	1	0.112074
event_124	2	0.185436	-0.165584	1	-0.159558
event_124	3	0.176786	0.0460598	1	0.0476201
event_124	4	-0.031563	0.110234	1	0.0890365
event_124	5	0.640552	0.0452208	1	0.0476727
event_124	6	-0.292264	-0.0218132	1	-0.0304237
event_124	7	0.140891	0.0635772	1	0.057919
event_124	8	-0.125384	-0.0440622	1	-0.0508281
event_124	9	0.107391	-0.0214441	1	-0.00640933
event_124	10	-0.134507	0.036259	1	0.0260189
event_124	11	-0.093529	-0.00728708	1	-0.023152
event_124	12	0.054551	-0.0100941	1	-0.00735391
event_124	13	-0.053207	0.0151182	1	0.0181581
event_124	14	0.266189	0.0801367	1	0.0818922
event_124	15	-0.064922	0.0342857	1	0.0755971
event_124	16	0.048574	0.0534032	1	0.0555243
event_124	17	0.06571	0.0655323	1	0.0651226
event_124	18	0.178124	0.199443	1	0.182932
event_124	19	0.421484	0.192642	1	0.212258
event_124	20	-0.060088	0.230245	1	0.172612
event_124	21	-0.367028	-0.0644	1	-0.0789322
event_124	22	-0.14924	-0.169843	1	-0.171144
event_124	23	-0.174581	-0.126646	1	-0.122495
event_124	24	0.050085	-0.0541556	1	-0.0591882
