# Supplementary material for: The incentive role of media companies’ executive compensation system in transformation and upgrading: Evidence from listed media companies in China
Source: PLoS One. 2023 Jun 12;18(6):e0286729. doi: 10.1371/journal.pone.0286729 (PMC10259802; doi:10.1371/journal.pone.0286729)
Supplement: S1 Dataset — (ZIP) [file pone.0286729.s001.zip › S1/LongTime/24/event_data/event_125.xlsx]

## Sheet: Sheet1
event	trdmnt	Mretwd	marketrr	markettype	expectmretnd
event_125	1	-0.064922	0.0342857	1	0.0755971
event_125	2	0.048574	0.0534032	1	0.0555243
event_125	3	0.06571	0.0655323	1	0.0651226
event_125	4	0.178124	0.199443	1	0.182932
event_125	5	0.421484	0.192642	1	0.212258
event_125	6	-0.060088	0.230245	1	0.172612
event_125	7	-0.367028	-0.0644	1	-0.0789322
event_125	8	-0.14924	-0.169843	1	-0.171144
event_125	9	-0.174581	-0.126646	1	-0.122495
event_125	10	0.050085	-0.0541556	1	-0.0591882
event_125	11	0.118595	0.19461	1	0.191145
event_125	12	-0.008643	0.0867841	1	0.0452346
event_125	13	0.101133	0.0622373	1	0.0515371
event_125	14	-0.321985	-0.28479	1	-0.281438
event_125	15	-0.04165	-0.0129203	1	-0.017649
event_125	16	0.163688	0.168563	1	0.174818
event_125	17	-0.104712	-0.00427246	1	-0.0205484
event_125	18	-0.024561	-0.0198722	1	-0.00404246
event_125	19	-0.029976	0.0391723	1	0.0269853
event_125	20	-0.028664	0.0216719	1	0.0327955
event_125	21	0.080942	0.0501584	1	0.0347306
event_125	22	-0.021395	-0.00597961	1	-0.0218985
event_125	23	-0.031579	0.0439634	1	0.0331618
event_125	24	0.035535	0.044474	1	0.0467847
