# Supplementary material for: The incentive role of media companies’ executive compensation system in transformation and upgrading: Evidence from listed media companies in China
Source: PLoS One. 2023 Jun 12;18(6):e0286729. doi: 10.1371/journal.pone.0286729 (PMC10259802; doi:10.1371/journal.pone.0286729)
Supplement: S1 Dataset — (ZIP) [file pone.0286729.s001.zip › S1/LongTime/24/event_data/event_126.xlsx]

## Sheet: Sheet1
event	trdmnt	Mretwd	marketrr	markettype	expectmretnd
event_126	1	0.032584	0.0945228	1	0.0938748
event_126	2	-0.038085	0.0113619	1	0.0152529
event_126	3	-0.088532	-0.0762045	1	-0.0760377
event_126	4	-0.087173	-0.0863078	1	-0.0841655
event_126	5	-0.008186	0.0147734	1	0.00467068
event_126	6	-0.008253	0.0174507	1	0.0160805
event_126	7	-0.006935	1.44e-05	1	-0.00816765
event_126	8	-0.194134	-0.0956364	1	-0.111545
event_126	9	0.138648	0.163885	1	0.15678
event_126	10	0.101979	0.0625785	1	0.0596051
event_126	11	0.026243	0.0288003	1	0.033162
event_126	12	0.053836	-0.0372527	1	-0.0380072
event_126	13	-0.054917	-0.03691	1	-0.0442781
event_126	14	0.122973	0.118559	1	0.133474
event_126	15	-0.193452	-0.165584	1	-0.163808
event_126	16	0.127436	0.0460598	1	0.0434508
event_126	17	0.027926	0.110234	1	0.0980309
event_126	18	0.221216	0.0452208	1	0.0497503
event_126	19	-0.165254	-0.0218132	1	-0.0397896
event_126	20	0.059645	0.0635772	1	0.0688769
event_126	21	-0.106587	-0.0440622	1	-0.0354396
event_126	22	0.095174	-0.0214441	1	-0.0080607
event_126	23	0.013464	0.036259	1	0.0440838
event_126	24	-0.091788	-0.00728708	1	-0.0132241
