# Supplementary material for: The incentive role of media companies’ executive compensation system in transformation and upgrading: Evidence from listed media companies in China
Source: PLoS One. 2023 Jun 12;18(6):e0286729. doi: 10.1371/journal.pone.0286729 (PMC10259802; doi:10.1371/journal.pone.0286729)
Supplement: S1 Dataset — (ZIP) [file pone.0286729.s001.zip › S1/LongTime/24/event_data/event_127.xlsx]

## Sheet: Sheet1
event	trdmnt	Mretwd	marketrr	markettype	expectmretnd
event_127	1	-0.106587	-0.0440622	1	-0.0354396
event_127	2	0.095174	-0.0214441	1	-0.0080607
event_127	3	0.013464	0.036259	1	0.0440838
event_127	4	-0.091788	-0.00728708	1	-0.0132241
event_127	5	-0.014709	-0.0100941	1	-0.0138093
event_127	6	0.027027	0.0151182	1	0.0119969
event_127	7	0.017105	0.0292526	1	0.0319606
event_127	8	0.060802	0.0988199	1	0.0970312
event_127	9	0.040244	0.0513612	1	0.0546318
event_127	10	0.192263	0.138598	1	0.128532
event_127	11	-0.083579	0.0282605	1	0.0218935
event_127	12	0.034335	0.0801367	1	0.0588646
event_127	13	-0.052905	0.0342857	1	-0.0104312
event_127	14	0.014239	0.0534032	1	0.0728408
event_127	15	0.803456	0.0655323	1	0.0682239
event_127	16	-0.002994	0.199443	1	0.2051
event_127	17	0.051652	0.192642	1	0.162587
event_127	18	0.397487	0.230245	1	0.223581
event_127	19	-0.305284	-0.0644	1	-0.0796569
event_127	20	-0.13023	-0.169843	1	-0.193182
event_127	21	-0.177507	-0.126646	1	-0.124853
event_127	22	-0.003295	-0.0541556	1	-0.0469525
event_127	23	0.200826	0.19461	1	0.202187
event_127	24	0.024088	0.0867841	1	0.0652374
