# Supplementary material for: The incentive role of media companies’ executive compensation system in transformation and upgrading: Evidence from listed media companies in China
Source: PLoS One. 2023 Jun 12;18(6):e0286729. doi: 10.1371/journal.pone.0286729 (PMC10259802; doi:10.1371/journal.pone.0286729)
Supplement: S1 Dataset — (ZIP) [file pone.0286729.s001.zip › S1/LongTime/24/event_data/event_128.xlsx]

## Sheet: Sheet1
event	trdmnt	Mretwd	marketrr	markettype	expectmretnd
event_128	1	0.192263	0.138598	1	0.128532
event_128	2	-0.083579	0.0282605	1	0.0218935
event_128	3	0.034335	0.0801367	1	0.0588646
event_128	4	-0.052905	0.0342857	1	-0.0104312
event_128	5	0.014239	0.0534032	1	0.0728408
event_128	6	0.803456	0.0655323	1	0.0682239
event_128	7	-0.002994	0.199443	1	0.2051
event_128	8	0.051652	0.192642	1	0.162587
event_128	9	0.397487	0.230245	1	0.223581
event_128	10	-0.305284	-0.0644	1	-0.0796569
event_128	11	-0.13023	-0.169843	1	-0.193182
event_128	12	-0.177507	-0.126646	1	-0.124853
event_128	13	-0.003295	-0.0541556	1	-0.0469525
event_128	14	0.200826	0.19461	1	0.202187
event_128	15	0.024088	0.0867841	1	0.0652374
event_128	16	0.0625	0.0622373	1	0.061673
event_128	17	-0.375712	-0.28479	1	-0.305285
event_128	18	0.106383	-0.0129203	1	-0.0167864
event_128	19	0.142857	0.168563	1	0.181623
event_128	20	0.009615	-0.00427246	1	-0.0156816
event_128	21	-0.004762	-0.0198722	1	-0.0185766
event_128	22	0.033493	0.0391723	1	0.0471616
event_128	23	0.155864	0.0216719	1	0.0172289
event_128	24	0.046061	0.0501584	1	0.0431466
