# Supplementary material for: The incentive role of media companies’ executive compensation system in transformation and upgrading: Evidence from listed media companies in China
Source: PLoS One. 2023 Jun 12;18(6):e0286729. doi: 10.1371/journal.pone.0286729 (PMC10259802; doi:10.1371/journal.pone.0286729)
Supplement: S1 Dataset — (ZIP) [file pone.0286729.s001.zip › S1/LongTime/24/event_data/event_129.xlsx]

## Sheet: Sheet1
event	trdmnt	Mretwd	marketrr	markettype	expectmretnd
event_129	1	-0.009346	-0.0956364	1	-0.112198
event_129	2	-0.090566	0.163885	1	0.157599
event_129	3	0.022822	0.0625785	1	0.0674102
event_129	4	0.15213	0.0288003	1	0.0337617
event_129	5	-0.136444	-0.0372527	1	-0.0429663
event_129	6	0.075382	-0.03691	1	-0.0335613
event_129	7	0.542274	0.118559	1	0.140422
event_129	8	0.110901	-0.165584	1	-0.165006
event_129	9	0.116846	0.0460598	1	0.0444146
event_129	10	0.13611	0.110234	1	0.0996286
event_129	11	0.30532	0.0452208	1	0.0523865
event_129	12	-0.29726	-0.0218132	1	-0.0387632
event_129	13	0.001462	0.0635772	1	0.0706311
event_129	14	-0.173723	-0.0440622	1	-0.036646
event_129	15	0.363958	-0.0214441	1	-0.000468478
event_129	16	-0.100173	0.036259	1	0.0338404
event_129	17	-0.148177	-0.00728708	1	-0.0165672
event_129	18	-0.093892	-0.0100941	1	-0.0123267
event_129	19	0.069417	0.0151182	1	0.0144424
event_129	20	0.113829	0.0292526	1	0.0276813
event_129	21	-0.092905	0.0988199	1	0.0975105
event_129	22	0.106145	0.0513612	1	0.0448898
event_129	23	0.097643	0.138598	1	0.124232
event_129	24	-0.091258	0.0282605	1	0.0247064
