# Supplementary material for: The incentive role of media companies’ executive compensation system in transformation and upgrading: Evidence from listed media companies in China
Source: PLoS One. 2023 Jun 12;18(6):e0286729. doi: 10.1371/journal.pone.0286729 (PMC10259802; doi:10.1371/journal.pone.0286729)
Supplement: S1 Dataset — (ZIP) [file pone.0286729.s001.zip › S1/LongTime/24/event_data/event_130.xlsx]

## Sheet: Sheet1
event	trdmnt	Mretwd	marketrr	markettype	expectmretnd
event_130	1	-0.040936	-0.00597961	1	-0.0143412
event_130	2	0.019512	0.0439634	1	0.0355091
event_130	3	0.032297	0.044474	1	0.0384057
event_130	4	0.015064	-0.0300371	1	-0.032389
event_130	5	-0.068493	-0.012942	1	-0.0131546
event_130	6	0.012255	0.0578246	1	0.0451402
event_130	7	-0.031477	-0.0145706	1	-0.0292963
event_130	8	-0.13624	-0.0546284	1	-0.0638617
event_130	9	-0.09434	-0.0770853	1	-0.0834902
event_130	10	0.046474	0.0380083	1	0.0391883
event_130	11	-0.035222	0.0103709	1	0.0233805
event_130	12	0.020635	0.0401004	1	0.0195318
event_130	13	-0.034215	0.00335051	1	0.00582503
event_130	14	-0.049919	-0.00582785	1	-0.022009
event_130	15	-0.122034	-0.0617304	1	-0.0700927
event_130	16	0.017375	-0.0159704	1	-0.0191318
event_130	17	-0.049336	-0.0127233	1	-0.0195498
event_130	18	-0.087824	-0.0588427	1	-0.0583751
event_130	19	0.035011	0.0328444	1	0.0368755
event_130	20	-0.099366	-0.109585	1	-0.116966
event_130	21	-0.091442	0.00858823	1	0.0146099
event_130	22	-0.062176	-0.0787808	1	-0.0728714
event_130	23	0.132597	-0.001673	1	0.0017217
event_130	24	-0.065854	-0.0902357	1	-0.0935316
