# Supplementary material for: The incentive role of media companies’ executive compensation system in transformation and upgrading: Evidence from listed media companies in China
Source: PLoS One. 2023 Jun 12;18(6):e0286729. doi: 10.1371/journal.pone.0286729 (PMC10259802; doi:10.1371/journal.pone.0286729)
Supplement: S1 Dataset — (ZIP) [file pone.0286729.s001.zip › S1/LongTime/24/event_data/event_131.xlsx]

## Sheet: Sheet1
event	trdmnt	Mretwd	marketrr	markettype	expectmretnd
event_131	1	-0.133333	-0.00427246	1	-0.00724287
event_131	2	-0.116483	-0.0198722	1	-0.0245568
event_131	3	-0.006219	0.0391723	1	0.0450826
event_131	4	-0.033894	0.0216719	1	0.0102376
event_131	5	0.128488	0.0501584	1	0.0521494
event_131	6	0.057504	-0.00597961	1	0.00102708
event_131	7	-0.040239	0.0439634	1	0.0424425
event_131	8	-0.050425	0.044474	1	0.0301238
event_131	9	-0.090692	-0.0300371	1	-0.0364036
event_131	10	-0.013123	-0.012942	1	-0.0106639
event_131	11	0.03391	0.0578246	1	0.0399096
event_131	12	0.056592	-0.0145706	1	-0.0231505
event_131	13	-0.065733	-0.0546284	1	-0.0559256
event_131	14	-0.123779	-0.0770853	1	-0.0841802
event_131	15	0.010847	0.0380083	1	0.0474919
event_131	16	-0.033186	0.0103709	1	0.030364
event_131	17	-0.050343	0.0401004	1	0.0283151
event_131	18	-0.008032	0.00335051	1	0.0138088
event_131	19	-0.045344	-0.00582785	1	-0.0210142
event_131	20	-0.072943	-0.0617304	1	-0.0689029
event_131	21	0.002745	-0.0159704	1	-0.0168477
event_131	22	-0.028285	-0.0127233	1	-0.0174546
event_131	23	-0.071362	-0.0588427	1	-0.0538195
event_131	24	0.168858	0.0328444	1	0.0234202
