# Supplementary material for: The incentive role of media companies’ executive compensation system in transformation and upgrading: Evidence from listed media companies in China
Source: PLoS One. 2023 Jun 12;18(6):e0286729. doi: 10.1371/journal.pone.0286729 (PMC10259802; doi:10.1371/journal.pone.0286729)
Supplement: S1 Dataset — (ZIP) [file pone.0286729.s001.zip › S1/LongTime/24/event_data/event_132.xlsx]

## Sheet: Sheet1
event	trdmnt	Mretwd	marketrr	markettype	expectmretnd
event_132	1	0.017897	0.0625785	1	0.0568111
event_132	2	0.118681	0.0288003	1	0.0311288
event_132	3	-0.118861	-0.0372527	1	-0.0487557
event_132	4	-0.031215	-0.03691	1	-0.0373631
event_132	5	0.098964	0.118559	1	0.128457
event_132	6	-0.008823	-0.165584	1	-0.177617
event_132	7	0.178495	0.0460598	1	0.0516173
event_132	8	0.029197	0.110234	1	0.107331
event_132	9	0.234043	0.0452208	1	0.0433301
event_132	10	-0.238506	-0.0218132	1	-0.0243935
event_132	11	0.079245	0.0635772	1	0.0615567
event_132	12	-0.039336	-0.0440622	1	-0.0379113
event_132	13	0.10828	-0.0214441	1	-0.0186532
event_132	14	0.149425	0.036259	1	0.0258819
event_132	15	-0.076428	-0.00728708	1	-0.0178659
event_132	16	-0.006187	-0.0100941	1	-0.013775
event_132	17	0.023346	0.0151182	1	0.0134643
event_132	18	0.113161	0.0292526	1	0.019606
event_132	19	0.00277	0.0988199	1	0.0967444
event_132	20	0.014503	0.0513612	1	0.0333047
event_132	21	0.053778	0.138598	1	0.122993
event_132	22	-0.034238	0.0282605	1	0.0173866
event_132	23	-0.034114	0.0801367	1	0.0952166
event_132	24	0.149585	0.0342857	1	0.0768373
