# Supplementary material for: The incentive role of media companies’ executive compensation system in transformation and upgrading: Evidence from listed media companies in China
Source: PLoS One. 2023 Jun 12;18(6):e0286729. doi: 10.1371/journal.pone.0286729 (PMC10259802; doi:10.1371/journal.pone.0286729)
Supplement: S1 Dataset — (ZIP) [file pone.0286729.s001.zip › S1/LongTime/24/event_data/event_133.xlsx]

## Sheet: Sheet1
event	trdmnt	Mretwd	marketrr	markettype	expectmretnd
event_133	1	0.012566	-0.169843	1	-0.188117
event_133	2	-0.200522	-0.126646	1	-0.112808
event_133	3	-0.08415	-0.0541556	1	-0.0450743
event_133	4	0.850134	0.19461	1	0.212681
event_133	5	0.016393	0.0867841	1	0.108494
event_133	6	0.174573	0.0622373	1	0.0713991
event_133	7	-0.399435	-0.28479	1	-0.305214
event_133	8	0.105582	-0.0129203	1	-0.016784
event_133	9	0.195256	0.168563	1	0.181463
event_133	10	0.159288	-0.00427246	1	-0.0161338
event_133	11	0.048082	0.0216719	1	0.0175526
event_133	12	-0.145623	0.0501584	1	0.0437171
event_133	13	-0.078818	-0.00597961	1	-0.00870636
event_133	14	0.075936	0.0439634	1	0.0340067
event_133	15	-0.019881	0.044474	1	0.0247829
event_133	16	-0.070994	-0.0300371	1	-0.0341631
event_133	17	-0.041485	-0.012942	1	-0.0105824
event_133	18	0.042141	0.0578246	1	0.0398858
event_133	19	-0.099454	-0.0145706	1	-0.0227021
event_133	20	-0.135922	-0.0546284	1	-0.0557239
event_133	21	-0.094101	-0.0770853	1	-0.0842649
event_133	22	-0.019303	0.0380083	1	0.0475778
event_133	23	-0.079872	0.0103709	1	0.0304977
event_133	24	0.017361	0.0401004	1	0.0281222
