# Supplementary material for: The incentive role of media companies’ executive compensation system in transformation and upgrading: Evidence from listed media companies in China
Source: PLoS One. 2023 Jun 12;18(6):e0286729. doi: 10.1371/journal.pone.0286729 (PMC10259802; doi:10.1371/journal.pone.0286729)
Supplement: S1 Dataset — (ZIP) [file pone.0286729.s001.zip › S1/LongTime/24/event_data/event_134.xlsx]

## Sheet: Sheet1
event	trdmnt	Mretwd	marketrr	markettype	expectmretnd
event_134	1	0.069021	-0.0159704	1	-0.017037
event_134	2	-0.025526	-0.0127233	1	-0.0174611
event_134	3	-0.047766	-0.0588427	1	-0.0538755
event_134	4	0.134304	0.0328444	1	0.0235028
event_134	5	-0.089872	-0.0406798	1	-0.0455391
event_134	6	-0.191223	0.00303431	1	-0.00270421
event_134	7	-0.21124	-0.109585	1	-0.116307
event_134	8	0.000628	0.00858823	1	0.0186326
event_134	9	-0.128788	-0.0787808	1	-0.0721527
event_134	10	-0.028986	-0.001673	1	5.89885e-05
event_134	11	-0.143283	-0.0902357	1	-0.0978838
event_134	12	0.111498	0.0502486	1	0.0663744
event_134	13	-0.021944	-0.0395085	1	-0.0436272
event_134	14	-0.009615	-0.0114713	1	-0.0124163
event_134	15	0.171521	0.204459	1	0.209598
event_134	16	0.016575	0.102972	1	0.104496
event_134	17	-0.002717	-0.0344548	1	-0.0373692
event_134	18	-0.122616	-0.0480503	1	-0.0399344
event_134	19	-0.024845	0.0111666	1	0.00995417
event_134	20	-0.085987	-0.0187102	1	-0.0255735
event_134	21	0.004516	-0.0169386	1	-0.0214199
event_134	22	0.003497	0.0131094	1	0.00636659
event_134	23	0.041812	-0.00983287	1	-0.0116721
event_134	24	0.093645	-0.0221473	1	-0.0234269
