# Supplementary material for: The incentive role of media companies’ executive compensation system in transformation and upgrading: Evidence from listed media companies in China
Source: PLoS One. 2023 Jun 12;18(6):e0286729. doi: 10.1371/journal.pone.0286729 (PMC10259802; doi:10.1371/journal.pone.0286729)
Supplement: S1 Dataset — (ZIP) [file pone.0286729.s001.zip › S1/LongTime/24/event_data/event_135.xlsx]

## Sheet: Sheet1
event	trdmnt	Mretwd	marketrr	markettype	expectmretnd
event_135	1	0.00972	0.0342857	1	0.0588328
event_135	2	0.15704	0.0534032	1	0.0583476
event_135	3	0.099844	0.0655323	1	0.0739488
event_135	4	0.291726	0.199443	1	0.18516
event_135	5	-0.016838	0.192642	1	0.195165
event_135	6	0.02271	0.230245	1	0.160155
event_135	7	0.07031	-0.0644	1	-0.0721207
event_135	8	-0.128557	-0.169843	1	-0.177402
event_135	9	0.041306	-0.126646	1	-0.120694
event_135	10	-0.029845	-0.0541556	1	-0.057505
event_135	11	0.184969	0.19461	1	0.179139
event_135	12	0.112389	0.0867841	1	0.036612
event_135	13	-0.034564	0.0622373	1	0.0421058
event_135	14	-0.351285	-0.28479	1	-0.289988
event_135	15	0.006132	-0.0129203	1	-0.0170172
event_135	16	0.172058	0.168563	1	0.171254
event_135	17	-0.1192	-0.00427246	1	-0.024789
event_135	18	0.104905	-0.0198722	1	-0.0030851
event_135	19	-0.029742	0.0391723	1	0.0354326
event_135	20	0.030848	0.0216719	1	0.0292943
event_135	21	0.058188	0.0501584	1	0.0330608
event_135	22	0.073841	-0.00597961	1	-0.0174185
event_135	23	0.185077	0.0439634	1	0.0338111
event_135	24	0.101852	0.044474	1	0.0385206
