# Supplementary material for: The incentive role of media companies’ executive compensation system in transformation and upgrading: Evidence from listed media companies in China
Source: PLoS One. 2023 Jun 12;18(6):e0286729. doi: 10.1371/journal.pone.0286729 (PMC10259802; doi:10.1371/journal.pone.0286729)
Supplement: S1 Dataset — (ZIP) [file pone.0286729.s001.zip › S1/LongTime/24/event_data/event_136.xlsx]

## Sheet: Sheet1
event	trdmnt	Mretwd	marketrr	markettype	expectmretnd
event_136	1	0.02271	0.230245	1	0.160155
event_136	2	0.07031	-0.0644	1	-0.0721207
event_136	3	-0.128557	-0.169843	1	-0.177402
event_136	4	0.041306	-0.126646	1	-0.120694
event_136	5	-0.029845	-0.0541556	1	-0.057505
event_136	6	0.184969	0.19461	1	0.179139
event_136	7	0.112389	0.0867841	1	0.036612
event_136	8	-0.034564	0.0622373	1	0.0421058
event_136	9	-0.351285	-0.28479	1	-0.289988
event_136	10	0.006132	-0.0129203	1	-0.0170172
event_136	11	0.172058	0.168563	1	0.171254
event_136	12	-0.1192	-0.00427246	1	-0.024789
event_136	13	0.104905	-0.0198722	1	-0.0030851
event_136	14	-0.029742	0.0391723	1	0.0354326
event_136	15	0.030848	0.0216719	1	0.0292943
event_136	16	0.058188	0.0501584	1	0.0330608
event_136	17	0.073841	-0.00597961	1	-0.0174185
event_136	18	0.185077	0.0439634	1	0.0338111
event_136	19	0.101852	0.044474	1	0.0385206
event_136	20	-0.015686	-0.0300371	1	-0.0460361
event_136	21	0.044394	-0.012942	1	-0.00265616
event_136	22	0.053951	0.0578246	1	0.0457523
event_136	23	-0.128749	-0.0145706	1	-0.0133112
event_136	24	-0.108012	-0.0546284	1	-0.0320704
