# Supplementary material for: The incentive role of media companies’ executive compensation system in transformation and upgrading: Evidence from listed media companies in China
Source: PLoS One. 2023 Jun 12;18(6):e0286729. doi: 10.1371/journal.pone.0286729 (PMC10259802; doi:10.1371/journal.pone.0286729)
Supplement: S1 Dataset — (ZIP) [file pone.0286729.s001.zip › S1/LongTime/24/event_data/event_137.xlsx]

## Sheet: Sheet1
event	trdmnt	Mretwd	marketrr	markettype	expectmretnd
event_137	1	0	0	1	0
event_137	2	-0.074216	-0.012942	1	-0.0319368
event_137	3	0.106735	0.0578246	1	0.0552974
event_137	4	-0.091479	-0.0145706	1	-0.0285901
event_137	5	-0.070345	-0.0546284	1	-0.0833834
event_137	6	-0.100148	-0.0770853	1	-0.0934944
event_137	7	0.034512	0.0380083	1	0.0352956
event_137	8	-0.041801	0.0103709	1	-0.0119694
event_137	9	0.042785	0.0401004	1	0.035138
event_137	10	-0.042639	0.00335051	1	0.0174205
event_137	11	0.05126	-0.00582785	1	-0.0126845
event_137	12	-0.026379	-0.0617304	1	-0.085139
event_137	13	-0.044335	-0.0159704	1	-0.0193312
event_137	14	-0.036942	-0.0127233	1	-0.0167188
event_137	15	-0.085638	-0.0588427	1	-0.0753123
event_137	16	0.01561	0.0328444	1	0.0483837
event_137	17	0.010567	-0.0406798	1	-0.0480672
event_137	18	0.030418	0.00303431	1	0.0146611
event_137	19	-0.129151	-0.109585	1	-0.118929
event_137	20	0.01589	0.00858823	1	0.00568763
event_137	21	-0.061061	-0.0787808	1	-0.0873714
event_137	22	-0.098752	-0.001673	1	-0.00438969
event_137	23	-0.066751	-0.0902357	1	-0.08131
event_137	24	0.094467	0.0502486	1	0.057711
