# Supplementary material for: The incentive role of media companies’ executive compensation system in transformation and upgrading: Evidence from listed media companies in China
Source: PLoS One. 2023 Jun 12;18(6):e0286729. doi: 10.1371/journal.pone.0286729 (PMC10259802; doi:10.1371/journal.pone.0286729)
Supplement: S1 Dataset — (ZIP) [file pone.0286729.s001.zip › S1/LongTime/24/event_data/event_138.xlsx]

## Sheet: Sheet1
event	trdmnt	Mretwd	marketrr	markettype	expectmretnd
event_138	1	0.206476	0.0460598	1	0.0528355
event_138	2	0.141434	0.110234	1	0.11065
event_138	3	0.210297	0.0452208	1	0.0533727
event_138	4	-0.281027	-0.0218132	1	-0.0270373
event_138	5	0.144737	0.0635772	1	0.0653247
event_138	6	-0.15473	-0.0440622	1	-0.0368036
event_138	7	0.117155	-0.0214441	1	0.000368142
event_138	8	-0.086142	0.036259	1	0.0337927
event_138	9	-0.088115	-0.00728708	1	-0.0167708
event_138	10	-0.06854	-0.0100941	1	-0.0124129
event_138	11	0.05187	0.0151182	1	0.0145033
event_138	12	0.06422	0.0292526	1	0.0278542
event_138	13	0.017735	0.0988199	1	0.0971277
event_138	14	0.132762	0.0513612	1	0.0447986
event_138	15	0.012287	0.138598	1	0.124527
event_138	16	0.014084	0.0342857	1	0.0186432
event_138	17	0.092007	0.0534032	1	0.0585496
event_138	18	0.034894	0.0655323	1	0.0741531
event_138	19	0.185855	0.199443	1	0.185493
event_138	20	0.197642	0.192642	1	0.194477
event_138	21	0.134916	0.230245	1	0.159799
event_138	22	-0.127551	-0.0644	1	-0.0714865
event_138	23	-0.160571	-0.169843	1	-0.177297
event_138	24	-0.070126	-0.126646	1	-0.120328
