# Supplementary material for: The incentive role of media companies’ executive compensation system in transformation and upgrading: Evidence from listed media companies in China
Source: PLoS One. 2023 Jun 12;18(6):e0286729. doi: 10.1371/journal.pone.0286729 (PMC10259802; doi:10.1371/journal.pone.0286729)
Supplement: S1 Dataset — (ZIP) [file pone.0286729.s001.zip › S1/LongTime/24/event_data/event_139.xlsx]

## Sheet: Sheet1
event	trdmnt	Mretwd	marketrr	markettype	expectmretnd
event_139	1	0.117155	-0.0214441	1	0.000368142
event_139	2	-0.086142	0.036259	1	0.0337927
event_139	3	-0.088115	-0.00728708	1	-0.0167708
event_139	4	-0.06854	-0.0100941	1	-0.0124129
event_139	5	0.05187	0.0151182	1	0.0145033
event_139	6	0.06422	0.0292526	1	0.0278542
event_139	7	0.017735	0.0988199	1	0.0971277
event_139	8	0.132762	0.0513612	1	0.0447986
event_139	9	0.012287	0.138598	1	0.124527
event_139	10	0.014084	0.0342857	1	0.0186432
event_139	11	0.092007	0.0534032	1	0.0585496
event_139	12	0.034894	0.0655323	1	0.0741531
event_139	13	0.185855	0.199443	1	0.185493
event_139	14	0.197642	0.192642	1	0.194477
event_139	15	0.134916	0.230245	1	0.159799
event_139	16	-0.127551	-0.0644	1	-0.0714865
event_139	17	-0.160571	-0.169843	1	-0.177297
event_139	18	-0.070126	-0.126646	1	-0.120328
event_139	19	-0.064103	-0.0541556	1	-0.0573893
event_139	20	0.190975	0.19461	1	0.179118
event_139	21	0.098782	0.0867841	1	0.0366572
event_139	22	-0.013386	0.0622373	1	0.0420382
event_139	23	-0.328311	-0.28479	1	-0.28142
event_139	24	-0.046729	-0.0129203	1	-0.0176338
