# Supplementary material for: The incentive role of media companies’ executive compensation system in transformation and upgrading: Evidence from listed media companies in China
Source: PLoS One. 2023 Jun 12;18(6):e0286729. doi: 10.1371/journal.pone.0286729 (PMC10259802; doi:10.1371/journal.pone.0286729)
Supplement: S1 Dataset — (ZIP) [file pone.0286729.s001.zip › S1/LongTime/24/event_data/event_14.xlsx]

## Sheet: Sheet1
event	trdmnt	Mretwd	marketrr	markettype	expectmretnd
event_14	1	0.001764	-0.0198137	4	-0.03834
event_14	2	-0.153169	-0.120571	4	-0.124729
event_14	3	0.177963	0.0388079	4	0.0281081
event_14	4	-0.085775	-0.038683	4	-0.0515528
event_14	5	-0.019691	-0.1569	4	-0.14048
event_14	6	0.033084	-0.00748273	4	-0.0088867
event_14	7	0.206252	0.137947	4	0.126287
event_14	8	-0.079646	-0.0689982	4	-0.0671921
event_14	9	-0.074176	0.0590569	4	0.0627719
event_14	10	0.071217	0.0274173	4	0.036869
event_14	11	-0.143698	-0.0552102	4	-0.0498548
event_14	12	-0.067865	-0.0960535	4	-0.0917273
event_14	13	0.042226	0.0226872	4	0.00250931
event_14	14	0.095764	0.0121429	4	0.0233916
event_14	15	-0.148739	0.0100786	4	-0.00883567
event_14	16	-0.16387	-0.118791	4	-0.11984
event_14	17	0.177096	0.168032	4	0.17191
event_14	18	0.091274	0.0671254	4	0.0672612
event_14	19	0.017463	0.055497	4	0.0371142
event_14	20	-0.081301	-0.0312874	4	-0.0334383
event_14	21	0.111111	-0.0283401	4	-0.0213438
event_14	22	0.202655	0.147686	4	0.157543
event_14	23	-0.133922	-0.161593	4	-0.157968
event_14	24	0.166525	0.0762857	4	0.0632579
