# Supplementary material for: The incentive role of media companies’ executive compensation system in transformation and upgrading: Evidence from listed media companies in China
Source: PLoS One. 2023 Jun 12;18(6):e0286729. doi: 10.1371/journal.pone.0286729 (PMC10259802; doi:10.1371/journal.pone.0286729)
Supplement: S1 Dataset — (ZIP) [file pone.0286729.s001.zip › S1/LongTime/24/event_data/event_140.xlsx]

## Sheet: Sheet1
event	trdmnt	Mretwd	marketrr	markettype	expectmretnd
event_140	1	0.144068	0.0288003	1	0.0337887
event_140	2	-0.155556	-0.0372527	1	-0.0429022
event_140	3	-0.023392	-0.03691	1	-0.0332287
event_140	4	0.136067	0.118559	1	0.141785
event_140	5	-0.129526	-0.165584	1	-0.164196
event_140	6	0.2272	0.0460598	1	0.0440468
event_140	7	-0.016949	0.110234	1	0.100135
event_140	8	0.180371	0.0452208	1	0.0528016
event_140	9	-0.030337	-0.0218132	1	-0.039653
event_140	10	0.06489	0.0635772	1	0.0704182
event_140	11	-0.087051	-0.0440622	1	-0.0369349
event_140	12	0.237187	-0.0214441	1	-0.00863852
event_140	13	0.081888	0.036259	1	0.020151
event_140	14	0.085485	-0.00728708	1	-0.0182076
event_140	15	0.036095	-0.0100941	1	-0.0133657
event_140	16	-0.103641	0.0151182	1	0.0108135
event_140	17	0.015084	0.0292526	1	0.023697
event_140	18	-0.016608	0.0988199	1	0.0872232
event_140	19	0.058667	0.0513612	1	0.0393989
event_140	20	0.099076	0.138598	1	0.112794
event_140	21	-0.082506	0.0282605	1	0.0175297
event_140	22	-0.048293	0.0801367	1	0.0789898
event_140	23	0.004375	0.0342857	1	0.0588506
event_140	24	0.05662	0.0534032	1	0.0518625
