# Supplementary material for: The incentive role of media companies’ executive compensation system in transformation and upgrading: Evidence from listed media companies in China
Source: PLoS One. 2023 Jun 12;18(6):e0286729. doi: 10.1371/journal.pone.0286729 (PMC10259802; doi:10.1371/journal.pone.0286729)
Supplement: S1 Dataset — (ZIP) [file pone.0286729.s001.zip › S1/LongTime/24/event_data/event_141.xlsx]

## Sheet: Sheet1
event	trdmnt	Mretwd	marketrr	markettype	expectmretnd
event_141	1	0.058667	0.0513612	1	0.0393989
event_141	2	0.099076	0.138598	1	0.112794
event_141	3	-0.082506	0.0282605	1	0.0175297
event_141	4	-0.048293	0.0801367	1	0.0789898
event_141	5	0.004375	0.0342857	1	0.0588506
event_141	6	0.05662	0.0534032	1	0.0518625
event_141	7	0.136026	0.0655323	1	0.0684825
event_141	8	0.03193	0.199443	1	0.218212
event_141	9	0.054852	0.192642	1	0.16926
event_141	10	0.110667	0.230245	1	0.217607
event_141	11	-0.090106	-0.0644	1	-0.0827939
event_141	12	-0.003968	-0.169843	1	-0.192666
event_141	13	-0.266932	-0.126646	1	-0.129786
event_141	14	-0.01721	-0.0541556	1	-0.0698709
event_141	15	0.118893	0.19461	1	0.200798
event_141	16	0.052718	0.0867841	1	0.070318
event_141	17	-0.032864	0.0622373	1	0.0564729
event_141	18	-0.360841	-0.28479	1	-0.292722
event_141	19	-0.020253	-0.0129203	1	-0.0130443
event_141	20	0.206719	0.168563	1	0.175981
event_141	21	-0.104925	-0.00427246	1	-0.0147773
event_141	22	-0.004784	-0.0198722	1	-0.0113043
event_141	23	-0.025226	0.0391723	1	0.0356582
event_141	24	0.029777	0.0216719	1	0.0214198
