# Supplementary material for: The incentive role of media companies’ executive compensation system in transformation and upgrading: Evidence from listed media companies in China
Source: PLoS One. 2023 Jun 12;18(6):e0286729. doi: 10.1371/journal.pone.0286729 (PMC10259802; doi:10.1371/journal.pone.0286729)
Supplement: S1 Dataset — (ZIP) [file pone.0286729.s001.zip › S1/LongTime/24/event_data/event_142.xlsx]

## Sheet: Sheet1
event	trdmnt	Mretwd	marketrr	markettype	expectmretnd
event_142	1	0.232081	0.0635772	1	0.0612525
event_142	2	-0.009653	-0.0440622	1	-0.0472085
event_142	3	0.189688	-0.0214441	1	0.00437824
event_142	4	-0.185856	0.036259	1	0.0360313
event_142	5	-0.073093	-0.00728708	1	-0.0246564
event_142	6	0.034571	-0.0100941	1	-0.00713444
event_142	7	0.015189	0.0151182	1	0.0219893
event_142	8	0.072682	0.0292526	1	0.0330119
event_142	9	-0.12988	0.0988199	1	0.0920505
event_142	10	0.340176	0.0513612	1	0.0529818
event_142	11	0.072648	0.138598	1	0.126363
event_142	12	-0.082007	0.0282605	1	0.0257543
event_142	13	-0.031111	0.0801367	1	0.0615799
event_142	14	-0.038073	0.0342857	1	0.0275205
event_142	15	0.094897	0.0534032	1	0.0553786
event_142	16	0.237587	0.0655323	1	0.0645786
event_142	17	-0.012669	0.199443	1	0.183532
event_142	18	0.078239	0.192642	1	0.213351
event_142	19	0.164628	0.230245	1	0.171894
event_142	20	-0.260148	-0.0644	1	-0.0792804
event_142	21	-0.140044	-0.169843	1	-0.171174
event_142	22	-0.181289	-0.126646	1	-0.122473
event_142	23	-0.096227	-0.0541556	1	-0.0586837
event_142	24	0.324864	0.19461	1	0.190429
