# Supplementary material for: The incentive role of media companies’ executive compensation system in transformation and upgrading: Evidence from listed media companies in China
Source: PLoS One. 2023 Jun 12;18(6):e0286729. doi: 10.1371/journal.pone.0286729 (PMC10259802; doi:10.1371/journal.pone.0286729)
Supplement: S1 Dataset — (ZIP) [file pone.0286729.s001.zip › S1/LongTime/24/event_data/event_143.xlsx]

## Sheet: Sheet1
event	trdmnt	Mretwd	marketrr	markettype	expectmretnd
event_143	1	0.015189	0.0151182	1	0.0219893
event_143	2	0.072682	0.0292526	1	0.0330119
event_143	3	-0.12988	0.0988199	1	0.0920505
event_143	4	0.340176	0.0513612	1	0.0529818
event_143	5	0.072648	0.138598	1	0.126363
event_143	6	-0.082007	0.0282605	1	0.0257543
event_143	7	-0.031111	0.0801367	1	0.0615799
event_143	8	-0.038073	0.0342857	1	0.0275205
event_143	9	0.094897	0.0534032	1	0.0553786
event_143	10	0.237587	0.0655323	1	0.0645786
event_143	11	-0.012669	0.199443	1	0.183532
event_143	12	0.078239	0.192642	1	0.213351
event_143	13	0.164628	0.230245	1	0.171894
event_143	14	-0.260148	-0.0644	1	-0.0792804
event_143	15	-0.140044	-0.169843	1	-0.171174
event_143	16	-0.181289	-0.126646	1	-0.122473
event_143	17	-0.096227	-0.0541556	1	-0.0586837
event_143	18	0.324864	0.19461	1	0.190429
event_143	19	0.060274	0.0867841	1	0.045001
event_143	20	-0.017657	0.0622373	1	0.0519266
event_143	21	-0.349847	-0.28479	1	-0.284548
event_143	22	0.047202	-0.0129203	1	-0.0241513
event_143	23	0.148744	0.168563	1	0.17219
event_143	24	-0.026906	-0.00427246	1	-0.0110094
