# Supplementary material for: The incentive role of media companies’ executive compensation system in transformation and upgrading: Evidence from listed media companies in China
Source: PLoS One. 2023 Jun 12;18(6):e0286729. doi: 10.1371/journal.pone.0286729 (PMC10259802; doi:10.1371/journal.pone.0286729)
Supplement: S1 Dataset — (ZIP) [file pone.0286729.s001.zip › S1/LongTime/24/event_data/event_145.xlsx]

## Sheet: Sheet1
event	trdmnt	Mretwd	marketrr	markettype	expectmretnd
event_145	1	-0.002242	0.00335051	1	0.0115718
event_145	2	-0.053152	-0.00582785	1	-0.0121657
event_145	3	-0.031332	-0.0617304	1	-0.0915632
event_145	4	-0.092318	0.0328444	1	0.0604317
event_145	5	-0.057164	-0.0406798	1	-0.0426393
event_145	6	0.065354	0.00303431	1	0.0120395
event_145	7	-0.150035	-0.109585	1	-0.114012
event_145	8	-0.012227	0.00858823	1	-0.00136336
event_145	9	-0.106101	-0.0787808	1	-0.0864177
event_145	10	-0.05638	-0.001673	1	-0.00789802
event_145	11	-0.140461	-0.0902357	1	-0.100189
event_145	12	0.170732	0.0502486	1	0.063304
event_145	13	-0.069792	-0.0395085	1	-0.0433786
event_145	14	-0.181411	-0.0114713	1	-0.0257999
event_145	15	0.337893	0.204459	1	0.213594
event_145	16	0.104295	0.102972	1	0.112178
event_145	17	-0.112963	-0.0344548	1	-0.0422692
event_145	18	-0.124217	-0.0480503	1	-0.0233033
event_145	19	0.004768	0.0111666	1	0.0140148
event_145	20	-0.059312	-0.0187102	1	-0.0259668
event_145	21	-0.055486	-0.0169386	1	-0.000426787
event_145	22	0.026702	0.0131094	1	0.0175361
event_145	23	0.055917	-0.00983287	1	-0.0114109
event_145	24	-0.025862	-0.0221473	1	-0.0267916
