# Supplementary material for: The incentive role of media companies’ executive compensation system in transformation and upgrading: Evidence from listed media companies in China
Source: PLoS One. 2023 Jun 12;18(6):e0286729. doi: 10.1371/journal.pone.0286729 (PMC10259802; doi:10.1371/journal.pone.0286729)
Supplement: S1 Dataset — (ZIP) [file pone.0286729.s001.zip › S1/LongTime/24/event_data/event_146.xlsx]

## Sheet: Sheet1
event	trdmnt	Mretwd	marketrr	markettype	expectmretnd
event_146	1	0.138313	0.0391723	1	0.0442577
event_146	2	-0.102538	0.0216719	1	-0.00490302
event_146	3	0.085261	0.0501584	1	0.0544114
event_146	4	0.00579	-0.00597961	1	0.00683051
event_146	5	0.06869	0.0439634	1	0.0440563
event_146	6	0.015304	0.044474	1	0.0361181
event_146	7	-0.105149	-0.0300371	1	-0.0296156
event_146	8	-0.023447	-0.012942	1	-0.0406201
event_146	9	0.131503	0.0578246	1	0.0591786
event_146	10	0.051098	-0.0145706	1	-0.0292038
event_146	11	-0.117647	-0.0546284	1	-0.08635
event_146	12	-0.022222	-0.0770853	1	-0.0990634
event_146	13	-0.078671	0.0380083	1	0.0297867
event_146	14	-0.064078	0.0103709	1	-0.0233399
event_146	15	0.122834	-0.0617304	1	-0.0834699
event_146	16	-0.135808	-0.0159704	1	-0.0232422
event_146	17	-0.009812	-0.0127233	1	-0.0344373
event_146	18	-0.294672	-0.0588427	1	-0.0592095
event_146	19	0.253109	0.0328444	1	0.0596113
event_146	20	-0.042272	-0.0406798	1	-0.0426747
event_146	21	0.010363	0.00303431	1	0.0121701
event_146	22	-0.237797	-0.109585	1	-0.113804
event_146	23	-0.126186	0.00858823	1	-0.00109585
event_146	24	-0.266213	-0.0787808	1	-0.0860453
