# Supplementary material for: The incentive role of media companies’ executive compensation system in transformation and upgrading: Evidence from listed media companies in China
Source: PLoS One. 2023 Jun 12;18(6):e0286729. doi: 10.1371/journal.pone.0286729 (PMC10259802; doi:10.1371/journal.pone.0286729)
Supplement: S1 Dataset — (ZIP) [file pone.0286729.s001.zip › S1/LongTime/24/event_data/event_147.xlsx]

## Sheet: Sheet1
event	trdmnt	Mretwd	marketrr	markettype	expectmretnd
event_147	1	0.122834	-0.0617304	1	-0.0834699
event_147	2	-0.135808	-0.0159704	1	-0.0232422
event_147	3	-0.009812	-0.0127233	1	-0.0344373
event_147	4	-0.294672	-0.0588427	1	-0.0592095
event_147	5	0.253109	0.0328444	1	0.0596113
event_147	6	-0.042272	-0.0406798	1	-0.0426747
event_147	7	0.010363	0.00303431	1	0.0121701
event_147	8	-0.237797	-0.109585	1	-0.113804
event_147	9	-0.126186	0.00858823	1	-0.00109585
event_147	10	-0.266213	-0.0787808	1	-0.0860453
event_147	11	-0.06383	-0.001673	1	-0.00788094
event_147	12	-0.096737	-0.0902357	1	-0.100288
event_147	13	0.054194	0.0502486	1	0.0635677
event_147	14	-0.05508	-0.0395085	1	-0.0434118
event_147	15	-0.148964	-0.0114713	1	-0.0284813
event_147	16	0.263318	0.204459	1	0.204147
event_147	17	0.318675	0.102972	1	0.0971058
event_147	18	-0.144358	-0.0344548	1	-0.0502832
event_147	19	-0.114255	-0.0480503	1	-0.0346365
event_147	20	-0.002411	0.0111666	1	0.00440323
event_147	21	-0.069486	-0.0187102	1	-0.0132218
event_147	22	-0.058442	-0.0169386	1	-0.0244732
event_147	23	0.022069	0.0131094	1	0.0176635
event_147	24	-0.040486	-0.00983287	1	-0.00586874
