# Supplementary material for: The incentive role of media companies’ executive compensation system in transformation and upgrading: Evidence from listed media companies in China
Source: PLoS One. 2023 Jun 12;18(6):e0286729. doi: 10.1371/journal.pone.0286729 (PMC10259802; doi:10.1371/journal.pone.0286729)
Supplement: S1 Dataset — (ZIP) [file pone.0286729.s001.zip › S1/LongTime/24/event_data/event_15.xlsx]

## Sheet: Sheet1
event	trdmnt	Mretwd	marketrr	markettype	expectmretnd
event_15	1	0.014363	0.145941	4	0.118271
event_15	2	0.083776	0.0185409	4	0.0108966
event_15	3	-0.013065	0.0493495	4	0.0485488
event_15	4	-0.068947	-0.048169	4	-0.0164878
event_15	5	0.01718	0.0873653	4	0.0945719
event_15	6	0.185789	0.0777214	4	0.0818893
event_15	7	0.183694	0.24207	4	0.227464
event_15	8	0.190871	0.184493	4	0.178566
event_15	9	0.494425	0.299568	4	0.241479
event_15	10	-0.388652	0.128094	4	0.0810766
event_15	11	0.014515	0.088443	4	0.0670085
event_15	12	-0.394578	-0.28893	4	-0.279945
event_15	13	-0.133085	-0.0127088	4	-0.014259
event_15	14	0.172884	0.197468	4	0.184438
event_15	15	0.100306	0.00199749	4	-0.00610645
event_15	16	-0.081156	0.0687963	4	0.0526198
event_15	17	0.061297	4.938e-05	4	0.00043228
event_15	18	-0.016	0.0561273	4	0.0508611
event_15	19	-0.094657	-0.0009207	4	-0.0100939
event_15	20	0.030789	0.0398096	4	0.0290396
event_15	21	-0.029869	0.029858	4	0.0217584
event_15	22	-0.076972	-0.0384675	4	-0.0496777
event_15	23	-0.064628	-0.0216755	4	-0.00399222
event_15	24	0.089896	0.047499	4	0.0516244
