# Supplementary material for: The incentive role of media companies’ executive compensation system in transformation and upgrading: Evidence from listed media companies in China
Source: PLoS One. 2023 Jun 12;18(6):e0286729. doi: 10.1371/journal.pone.0286729 (PMC10259802; doi:10.1371/journal.pone.0286729)
Supplement: S1 Dataset — (ZIP) [file pone.0286729.s001.zip › S1/LongTime/24/event_data/event_16.xlsx]

## Sheet: Sheet1
event	trdmnt	Mretwd	marketrr	markettype	expectmretnd
event_16	1	0.162225	0.24207	4	0.263898
event_16	2	-0.01247	0.184493	4	0.176065
event_16	3	0.070468	0.299568	4	0.295694
event_16	4	-0.197108	-0.0852152	4	-0.0986913
event_16	5	-0.208531	-0.163171	4	-0.18783
event_16	6	-0.123952	-0.135356	4	-0.113558
event_16	7	-0.06972	-0.0549856	4	-0.0318653
event_16	8	0.137399	0.240154	4	0.271526
event_16	9	0.284884	0.128094	4	0.117451
event_16	10	-0.107592	0.088443	4	0.0781951
event_16	11	-0.264225	-0.28893	4	-0.302251
event_16	12	0.137825	0.197468	4	0.21025
event_16	13	-0.072005	0.00199749	4	0.00441023
event_16	14	0.018129	-0.0179323	4	-0.0294961
event_16	15	-0.02849	0.0687963	4	0.0575815
event_16	16	-0.096041	-0.0216755	4	-0.0351593
event_16	17	0.072182	0.047499	4	0.0363387
event_16	18	-0.103631	-0.0156192	4	-0.0179974
event_16	19	-0.070042	-0.0577522	4	-0.079805
event_16	20	-0.088022	-0.074212	4	-0.0831769
event_16	21	-0.008955	0.0449144	4	0.0496365
event_16	22	-0.007783	-0.00269109	4	-0.0143642
event_16	23	0.045778	0.0356836	4	0.028621
event_16	24	-0.033074	0.0172076	4	0.0162029
