# Supplementary material for: The incentive role of media companies’ executive compensation system in transformation and upgrading: Evidence from listed media companies in China
Source: PLoS One. 2023 Jun 12;18(6):e0286729. doi: 10.1371/journal.pone.0286729 (PMC10259802; doi:10.1371/journal.pone.0286729)
Supplement: S1 Dataset — (ZIP) [file pone.0286729.s001.zip › S1/LongTime/24/event_data/event_17.xlsx]

## Sheet: Sheet1
event	trdmnt	Mretwd	marketrr	markettype	expectmretnd
event_17	1	-0.051308	-0.063536	4	-0.077102
event_17	2	0	-0.016115	4	-0.0252055
event_17	3	-0.009823	-0.0308279	4	-0.0511999
event_17	4	-0.118056	-0.0525147	4	-0.0624077
event_17	5	-0.014623	0.0410923	4	0.0571381
event_17	6	-0.013699	-0.046494	4	-0.0465057
event_17	7	0.118056	-0.0113335	4	-0.0110603
event_17	8	-0.432712	-0.113606	4	-0.1095
event_17	9	0.140511	0.00069633	4	-0.00935426
event_17	10	-0.1776	-0.0837697	4	-0.0887106
event_17	11	0.025292	-0.00793364	4	-0.00941112
event_17	12	-0.140417	-0.0973602	4	-0.10118
event_17	13	0.231788	0.0597253	4	0.0721571
event_17	14	-0.184588	-0.0448047	4	-0.0422445
event_17	15	-0.191209	-0.0214556	4	-0.0442189
event_17	16	0.326087	0.231172	4	0.219424
event_17	17	0.170082	0.108258	4	0.105381
event_17	18	-0.204904	-0.040033	4	-0.0515335
event_17	19	-0.145374	-0.0591562	4	-0.0430743
event_17	20	-0.002577	-0.0046078	4	-0.00343174
event_17	21	-0.095607	-0.0199134	4	-0.0122622
event_17	22	-0.065715	-0.0134915	4	-0.00142897
event_17	23	-0.036697	0.0123058	4	0.020599
event_17	24	-0.095238	-0.00338329	4	0.00356032
