# Supplementary material for: The incentive role of media companies’ executive compensation system in transformation and upgrading: Evidence from listed media companies in China
Source: PLoS One. 2023 Jun 12;18(6):e0286729. doi: 10.1371/journal.pone.0286729 (PMC10259802; doi:10.1371/journal.pone.0286729)
Supplement: S1 Dataset — (ZIP) [file pone.0286729.s001.zip › S1/LongTime/24/event_data/event_19.xlsx]

## Sheet: Sheet1
event	trdmnt	Mretwd	marketrr	markettype	expectmretnd
event_19	1	-0.24359	-0.28893	4	-0.298246
event_19	2	-0.010169	-0.0127088	4	-0.0183663
event_19	3	0.15	0.197468	4	0.2085
event_19	4	0.146516	0.00199749	4	0.00217873
event_19	5	-0.1091	-0.0179323	4	-0.0123184
event_19	6	-0.001752	0.0687963	4	0.0818671
event_19	7	0.158572	4.938e-05	4	-0.00952141
event_19	8	-0.049495	0.0561273	4	0.0468086
event_19	9	-0.057386	-0.0009207	4	-0.00905534
event_19	10	-0.019166	0.0398096	4	0.0346308
event_19	11	-0.005747	0.029858	4	0.0204572
event_19	12	-0.078035	-0.0384675	4	-0.0480501
event_19	13	-0.111599	-0.0216755	4	-0.0120488
event_19	14	0.022583	0.047499	4	0.0450085
event_19	15	0.00207	-0.0156192	4	-0.0125486
event_19	16	-0.143939	-0.0577522	4	-0.0471924
event_19	17	-0.009654	-0.074212	4	-0.0667898
event_19	18	-0.061835	0.0449144	4	0.0460056
event_19	19	-0.057751	-0.00269109	4	-0.0094249
event_19	20	-0.016129	0.0356836	4	0.0349595
event_19	21	-0.006557	0.0172076	4	0.0201748
event_19	22	0.039604	-0.0154664	4	-0.0196634
event_19	23	-0.050794	-0.063536	4	-0.0629341
event_19	24	0	-0.016115	4	-0.018488
