# Supplementary material for: The incentive role of media companies’ executive compensation system in transformation and upgrading: Evidence from listed media companies in China
Source: PLoS One. 2023 Jun 12;18(6):e0286729. doi: 10.1371/journal.pone.0286729 (PMC10259802; doi:10.1371/journal.pone.0286729)
Supplement: S1 Dataset — (ZIP) [file pone.0286729.s001.zip › S1/LongTime/24/event_data/event_2.xlsx]

## Sheet: Sheet1
event	trdmnt	Mretwd	marketrr	markettype	expectmretnd
event_2	1	-0.431523	-0.0549856	4	-0.0584636
event_2	2	0.113219	0.240154	4	0.216943
event_2	3	0.119886	0.128094	4	0.117953
event_2	4	-0.006596	0.088443	4	0.0926383
event_2	5	-0.346272	-0.28893	4	-0.264482
event_2	6	-0.058594	-0.0127088	4	-0.00301229
event_2	7	0.189212	0.197468	4	0.179915
event_2	8	0.074669	0.00199749	4	-0.00676894
event_2	9	-0.041558	-0.0179323	4	-0.0192543
event_2	10	0.011125	0.0687963	4	0.0603165
event_2	11	0.087719	4.938e-05	4	0.00464517
event_2	12	-0.029777	0.0561273	4	0.0550854
event_2	13	-0.049872	-0.0009207	4	0.00016434
event_2	14	-0.004038	0.0398096	4	0.0402253
event_2	15	0.006757	0.029858	4	0.0288412
event_2	16	-0.041611	-0.0384675	4	-0.0394712
event_2	17	-0.013305	-0.0216755	4	-0.00729622
event_2	18	0.035486	0.047499	4	0.0463156
event_2	19	-0.009596	-0.0156192	4	-0.0144889
event_2	20	-0.066436	-0.0577522	4	-0.0397413
event_2	21	-0.143069	-0.074212	4	-0.0687688
event_2	22	0.057969	0.0449144	4	0.0468431
event_2	23	-0.023045	-0.00269109	4	0.0133484
event_2	24	0.029486	0.0356836	4	0.0238686
