# Supplementary material for: The incentive role of media companies’ executive compensation system in transformation and upgrading: Evidence from listed media companies in China
Source: PLoS One. 2023 Jun 12;18(6):e0286729. doi: 10.1371/journal.pone.0286729 (PMC10259802; doi:10.1371/journal.pone.0286729)
Supplement: S1 Dataset — (ZIP) [file pone.0286729.s001.zip › S1/LongTime/24/event_data/event_20.xlsx]

## Sheet: Sheet1
event	trdmnt	Mretwd	marketrr	markettype	expectmretnd
event_20	1	-0.036733	-0.0742201	4	-0.0585419
event_20	2	-0.113429	-0.0837814	4	-0.0814064
event_20	3	0.099581	0.147343	4	0.148763
event_20	4	0.119578	0.102946	4	0.117742
event_20	5	-0.02356	0.00322337	4	0.00916489
event_20	6	0.018767	0.0907238	4	0.0854467
event_20	7	0.177632	0.021299	4	0.0268377
event_20	8	0.000447	-0.0171447	4	-0.0162477
event_20	9	-0.187849	-0.0686787	4	-0.0932493
event_20	10	0.130638	0.097854	4	0.106679
event_20	11	-0.124544	-0.0158351	4	-0.0273141
event_20	12	-0.106418	-0.040356	4	-0.0496258
event_20	13	-0.174517	-0.0793983	4	-0.0730878
event_20	14	-0.020455	0.0436384	4	0.0441657
event_20	15	-0.019722	0.0295112	4	0.0320423
event_20	16	0.022485	-0.0198137	4	-0.020772
event_20	17	-0.058449	-0.120571	4	-0.126832
event_20	18	-0.0504	0.0388079	4	0.0434115
event_20	19	-0.042071	-0.038683	4	-0.0269846
event_20	20	0.228378	-0.1569	4	-0.157446
event_20	21	-0.009901	-0.00748273	4	-0.0304207
event_20	22	0.221667	0.137947	4	0.138015
event_20	23	-0.204184	-0.0689982	4	-0.0607559
event_20	24	-0.024	0.0590569	4	0.0477097
