# Supplementary material for: The incentive role of media companies’ executive compensation system in transformation and upgrading: Evidence from listed media companies in China
Source: PLoS One. 2023 Jun 12;18(6):e0286729. doi: 10.1371/journal.pone.0286729 (PMC10259802; doi:10.1371/journal.pone.0286729)
Supplement: S1 Dataset — (ZIP) [file pone.0286729.s001.zip › S1/LongTime/24/event_data/event_21.xlsx]

## Sheet: Sheet1
event	trdmnt	Mretwd	marketrr	markettype	expectmretnd
event_21	1	-0.126606	0.0876317	4	0.0809471
event_21	2	0.202731	0.0678004	4	0.0591322
event_21	3	0.072926	0.145941	4	0.134026
event_21	4	-0.111925	0.0185409	4	0.0142091
event_21	5	0.058662	0.0493495	4	0.0346785
event_21	6	-0.212554	-0.048169	4	-0.0534576
event_21	7	0.061023	0.0873653	4	0.0927559
event_21	8	0.158549	0.0777214	4	0.0780366
event_21	9	0.285331	0.24207	4	0.243996
event_21	10	-0.041406	0.184493	4	0.187365
event_21	11	0.111061	0.299568	4	0.337272
event_21	12	-0.254575	-0.0852152	4	-0.117251
event_21	13	-0.263481	-0.163171	4	-0.185528
event_21	14	-0.254762	-0.135356	4	-0.150967
event_21	15	-0.011182	-0.0549856	4	-0.0410498
event_21	16	0.361874	0.240154	4	0.243451
event_21	17	0.362989	0.128094	4	0.13352
event_21	18	-0.007398	0.088443	4	0.102232
event_21	19	-0.407716	-0.28893	4	-0.301884
event_21	20	-0.111029	-0.0127088	4	-0.0130673
event_21	21	0.353872	0.197468	4	0.20969
event_21	22	0.119311	0.00199749	4	0.00389869
event_21	23	-0.051099	-0.0179323	4	-0.029311
event_21	24	0.155182	0.0687963	4	0.0570918
