# Supplementary material for: The incentive role of media companies’ executive compensation system in transformation and upgrading: Evidence from listed media companies in China
Source: PLoS One. 2023 Jun 12;18(6):e0286729. doi: 10.1371/journal.pone.0286729 (PMC10259802; doi:10.1371/journal.pone.0286729)
Supplement: S1 Dataset — (ZIP) [file pone.0286729.s001.zip › S1/LongTime/24/event_data/event_22.xlsx]

## Sheet: Sheet1
event	trdmnt	Mretwd	marketrr	markettype	expectmretnd
event_22	1	0.345248	0.299568	4	0.294959
event_22	2	-0.175686	-0.0852152	4	-0.0987508
event_22	3	-0.033133	-0.163171	4	-0.188323
event_22	4	-0.158829	-0.0127088	4	-0.0152747
event_22	5	0.558624	0.197468	4	0.20322
event_22	6	-0.140334	0.00199749	4	-0.0102527
event_22	7	-0.069366	-0.0179323	4	-0.016345
event_22	8	0.023672	0.0687963	4	0.0641085
event_22	9	-0.095938	4.938e-05	4	-0.0194453
event_22	10	-0.012444	0.0561273	4	0.0486242
event_22	11	-0.060203	-0.0009207	4	-0.016402
event_22	12	0.002979	0.0398096	4	0.0331527
event_22	13	0.073153	0.029858	4	0.0135992
event_22	14	-0.084775	-0.0384675	4	-0.0550536
event_22	15	0.005671	-0.0216755	4	-0.0247987
event_22	16	0.086466	0.047499	4	0.0409594
event_22	17	-0.03564	-0.0156192	4	-0.00880515
event_22	18	0.067097	-0.0577522	4	-0.0541587
event_22	19	-0.058171	-0.074212	4	-0.0700511
event_22	20	0.133881	0.0449144	4	0.0656456
event_22	21	-0.030231	-0.00269109	4	-0.000808099
event_22	22	-0.154247	0.0356836	4	0.0295569
event_22	23	-0.069642	0.0172076	4	0.0183789
event_22	24	0.004963	-0.0154664	4	-0.00486057
