# Supplementary material for: The incentive role of media companies’ executive compensation system in transformation and upgrading: Evidence from listed media companies in China
Source: PLoS One. 2023 Jun 12;18(6):e0286729. doi: 10.1371/journal.pone.0286729 (PMC10259802; doi:10.1371/journal.pone.0286729)
Supplement: S1 Dataset — (ZIP) [file pone.0286729.s001.zip › S1/LongTime/24/event_data/event_23.xlsx]

## Sheet: Sheet1
event	trdmnt	Mretwd	marketrr	markettype	expectmretnd
event_23	1	-0.060361	0.00322337	4	0.0115425
event_23	2	0.044371	0.0907238	4	0.0997958
event_23	3	-0.051363	0.021299	4	0.00731576
event_23	4	-0.132353	-0.0171447	4	-0.0211006
event_23	5	-0.067797	-0.0686787	4	-0.0655699
event_23	6	0.063636	0.097854	4	0.0976891
event_23	7	-0.059829	-0.0158351	4	-0.0231793
event_23	8	-0.010744	-0.040356	4	-0.0405301
event_23	9	-0.071011	-0.0793983	4	-0.0770137
event_23	10	-0.028888	0.0436384	4	0.0392308
event_23	11	0.028784	0.0295112	4	0.0177855
event_23	12	-0.115523	-0.0198137	4	-0.0363118
event_23	13	0.073469	-0.120571	4	-0.11659
event_23	14	0.211027	0.0388079	4	0.0369656
event_23	15	-0.072998	-0.038683	4	-0.0412504
event_23	16	-0.074513	-0.1569	4	-0.160877
event_23	17	-0.037511	-0.00748273	4	-0.0210637
event_23	18	0.096008	0.137947	4	0.136661
event_23	19	-0.117086	-0.0689982	4	-0.0687536
event_23	20	0.030452	0.0590569	4	0.0601186
event_23	21	-0.022879	0.0274173	4	0.0254746
event_23	22	-0.078049	-0.0552102	4	-0.0625521
event_23	23	-0.112169	-0.0960535	4	-0.103028
event_23	24	0.041716	0.0226872	4	0.0248169
