# Supplementary material for: The incentive role of media companies’ executive compensation system in transformation and upgrading: Evidence from listed media companies in China
Source: PLoS One. 2023 Jun 12;18(6):e0286729. doi: 10.1371/journal.pone.0286729 (PMC10259802; doi:10.1371/journal.pone.0286729)
Supplement: S1 Dataset — (ZIP) [file pone.0286729.s001.zip › S1/LongTime/24/event_data/event_24.xlsx]

## Sheet: Sheet1
event	trdmnt	Mretwd	marketrr	markettype	expectmretnd
event_24	1	-0.072998	-0.038683	4	-0.0412504
event_24	2	-0.074513	-0.1569	4	-0.160877
event_24	3	-0.037511	-0.00748273	4	-0.0210637
event_24	4	0.096008	0.137947	4	0.136661
event_24	5	-0.117086	-0.0689982	4	-0.0687536
event_24	6	0.030452	0.0590569	4	0.0601186
event_24	7	-0.022879	0.0274173	4	0.0254746
event_24	8	-0.078049	-0.0552102	4	-0.0625521
event_24	9	-0.112169	-0.0960535	4	-0.103028
event_24	10	0.041716	0.0226872	4	0.0248169
event_24	11	0.001144	0.0121429	4	0.0116726
event_24	12	-0.046857	0.0100786	4	-0.00141884
event_24	13	-0.177458	-0.118791	4	-0.128114
event_24	14	0.252187	0.168032	4	0.162359
event_24	15	-0.027939	0.0671254	4	0.0688262
event_24	16	0.082635	0.055497	4	0.0378518
event_24	17	-0.152655	-0.0312874	4	-0.0369431
event_24	18	0.01436	-0.0283401	4	-0.0327163
event_24	19	0.171569	0.147686	4	0.151111
event_24	20	-0.033333	-0.161593	4	-0.167658
event_24	21	0.289655	0.0762857	4	0.0756666
event_24	22	-0.037433	0.0777439	4	0.0851597
event_24	23	0.018519	0.0504265	4	0.0558249
event_24	24	-0.09	-0.0196754	4	-0.0159983
