# Supplementary material for: The incentive role of media companies’ executive compensation system in transformation and upgrading: Evidence from listed media companies in China
Source: PLoS One. 2023 Jun 12;18(6):e0286729. doi: 10.1371/journal.pone.0286729 (PMC10259802; doi:10.1371/journal.pone.0286729)
Supplement: S1 Dataset — (ZIP) [file pone.0286729.s001.zip › S1/LongTime/24/event_data/event_25.xlsx]

## Sheet: Sheet1
event	trdmnt	Mretwd	marketrr	markettype	expectmretnd
event_25	1	0.194805	0.0783725	4	0.0865363
event_25	2	-0.114548	-0.023894	4	-0.016611
event_25	3	0.809254	0.0263259	4	0.0287297
event_25	4	-0.034447	0.0499795	4	0.0631345
event_25	5	-0.188108	-0.0263221	4	-0.0182274
event_25	6	0.01265	-0.0150587	4	-0.022479
event_25	7	0.019665	0.0312131	4	0.0228565
event_25	8	0.029316	0.0496506	4	0.0445899
event_25	9	-0.053797	0.0876317	4	0.0923316
event_25	10	0.222742	0.0678004	4	0.0734074
event_25	11	0.036652	0.145941	4	0.150902
event_25	12	-0.05277	0.0185409	4	0.0140599
event_25	13	-0.052925	0.0493495	4	0.0510691
event_25	14	-0.096471	-0.048169	4	-0.0483328
event_25	15	0.085938	0.0873653	4	0.0943933
event_25	16	0.077938	0.0777214	4	0.0821739
event_25	17	0.137931	0.24207	4	0.227581
event_25	18	0.125611	0.184493	4	0.178732
event_25	19	0.076422	0.299568	4	0.24257
event_25	20	-0.050419	-0.0852152	4	-0.0624792
event_25	21	-0.221088	-0.163171	4	-0.17
event_25	22	-0.218341	-0.135356	4	-0.118747
event_25	23	-0.083799	-0.0549856	4	-0.0692101
event_25	24	0.482927	0.240154	4	0.22535
