# Supplementary material for: The incentive role of media companies’ executive compensation system in transformation and upgrading: Evidence from listed media companies in China
Source: PLoS One. 2023 Jun 12;18(6):e0286729. doi: 10.1371/journal.pone.0286729 (PMC10259802; doi:10.1371/journal.pone.0286729)
Supplement: S1 Dataset — (ZIP) [file pone.0286729.s001.zip › S1/LongTime/24/event_data/event_26.xlsx]

## Sheet: Sheet1
event	trdmnt	Mretwd	marketrr	markettype	expectmretnd
event_26	1	0.019665	0.0312131	4	0.0228565
event_26	2	0.029316	0.0496506	4	0.0445899
event_26	3	-0.053797	0.0876317	4	0.0923316
event_26	4	0.222742	0.0678004	4	0.0734074
event_26	5	0.036652	0.145941	4	0.150902
event_26	6	-0.05277	0.0185409	4	0.0140599
event_26	7	-0.052925	0.0493495	4	0.0510691
event_26	8	-0.096471	-0.048169	4	-0.0483328
event_26	9	0.085938	0.0873653	4	0.0943933
event_26	10	0.077938	0.0777214	4	0.0821739
event_26	11	0.137931	0.24207	4	0.227581
event_26	12	0.125611	0.184493	4	0.178732
event_26	13	0.076422	0.299568	4	0.24257
event_26	14	-0.050419	-0.0852152	4	-0.0624792
event_26	15	-0.221088	-0.163171	4	-0.17
event_26	16	-0.218341	-0.135356	4	-0.118747
event_26	17	-0.083799	-0.0549856	4	-0.0692101
event_26	18	0.482927	0.240154	4	0.22535
event_26	19	0.109375	0.128094	4	0.079766
event_26	20	0.174944	0.088443	4	0.066594
event_26	21	-0.445426	-0.28893	4	-0.297712
event_26	22	-0.103527	-0.0127088	4	-0.0181187
event_26	23	0.218274	0.197468	4	0.20832
event_26	24	-0.095833	0.00199749	4	0.00281149
