# Supplementary material for: The incentive role of media companies’ executive compensation system in transformation and upgrading: Evidence from listed media companies in China
Source: PLoS One. 2023 Jun 12;18(6):e0286729. doi: 10.1371/journal.pone.0286729 (PMC10259802; doi:10.1371/journal.pone.0286729)
Supplement: S1 Dataset — (ZIP) [file pone.0286729.s001.zip › S1/LongTime/24/event_data/event_27.xlsx]

## Sheet: Sheet1
event	trdmnt	Mretwd	marketrr	markettype	expectmretnd
event_27	1	-0.073642	-0.0158351	4	-0.0236067
event_27	2	0.034318	-0.040356	4	-0.0436062
event_27	3	-0.034439	-0.0793983	4	-0.0836919
event_27	4	-0.060707	0.0436384	4	0.0489216
event_27	5	0.069235	0.0295112	4	0.0262768
event_27	6	0.084073	-0.0198137	4	-0.0316124
event_27	7	-0.156069	-0.120571	4	-0.120818
event_27	8	0.13242	0.0388079	4	0.0352689
event_27	9	0.018145	-0.038683	4	-0.0363828
event_27	10	-0.14703	-0.1569	4	-0.162
event_27	11	-0.171793	-0.00748273	4	-0.0081354
event_27	12	0.20883	0.137947	4	0.127747
event_27	13	-0.067826	-0.0689982	4	-0.064661
event_27	14	-0.10922	-0.0552102	4	-0.0509573
event_27	15	-0.114547	-0.0960535	4	-0.0890868
event_27	16	-0.04127	0.0226872	4	-0.00267906
event_27	17	-0.049669	0.0121429	4	0.0255766
event_27	18	0.012195	0.0100786	4	-0.0153835
event_27	19	-0.20654	-0.118791	4	-0.122055
event_27	20	0.16269	0.168032	4	0.175697
event_27	21	0.104478	0.0671254	4	0.0670936
event_27	22	-0.011824	0.055497	4	0.0348954
event_27	23	0.026496	-0.0312874	4	-0.0348428
event_27	24	-0.085762	-0.0283401	4	-0.0273891
