# Supplementary material for: The incentive role of media companies’ executive compensation system in transformation and upgrading: Evidence from listed media companies in China
Source: PLoS One. 2023 Jun 12;18(6):e0286729. doi: 10.1371/journal.pone.0286729 (PMC10259802; doi:10.1371/journal.pone.0286729)
Supplement: S1 Dataset — (ZIP) [file pone.0286729.s001.zip › S1/LongTime/24/event_data/event_28.xlsx]

## Sheet: Sheet1
event	trdmnt	Mretwd	marketrr	markettype	expectmretnd
event_28	1	-0.156069	-0.120571	4	-0.120818
event_28	2	0.13242	0.0388079	4	0.0352689
event_28	3	0.018145	-0.038683	4	-0.0363828
event_28	4	-0.14703	-0.1569	4	-0.162
event_28	5	-0.171793	-0.00748273	4	-0.0081354
event_28	6	0.20883	0.137947	4	0.127747
event_28	7	-0.067826	-0.0689982	4	-0.064661
event_28	8	-0.10922	-0.0552102	4	-0.0509573
event_28	9	-0.114547	-0.0960535	4	-0.0890868
event_28	10	-0.04127	0.0226872	4	-0.00267906
event_28	11	-0.049669	0.0121429	4	0.0255766
event_28	12	0.012195	0.0100786	4	-0.0153835
event_28	13	-0.20654	-0.118791	4	-0.122055
event_28	14	0.16269	0.168032	4	0.175697
event_28	15	0.104478	0.0671254	4	0.0670936
event_28	16	-0.011824	0.055497	4	0.0348954
event_28	17	0.026496	-0.0312874	4	-0.0348428
event_28	18	-0.085762	-0.0283401	4	-0.0273891
event_28	19	0.218579	0.147686	4	0.162185
event_28	20	-0.193755	-0.161593	4	-0.160871
event_28	21	0.193458	0.0762857	4	0.0770068
event_28	22	-0.018011	0.0777439	4	0.0822493
event_28	23	0.242424	0.0504265	4	0.0487239
event_28	24	-0.143132	-0.0196754	4	-0.023266
