# Supplementary material for: The incentive role of media companies’ executive compensation system in transformation and upgrading: Evidence from listed media companies in China
Source: PLoS One. 2023 Jun 12;18(6):e0286729. doi: 10.1371/journal.pone.0286729 (PMC10259802; doi:10.1371/journal.pone.0286729)
Supplement: S1 Dataset — (ZIP) [file pone.0286729.s001.zip › S1/LongTime/24/event_data/event_29.xlsx]

## Sheet: Sheet1
event	trdmnt	Mretwd	marketrr	markettype	expectmretnd
event_29	1	-0.114547	-0.0960535	4	-0.0890868
event_29	2	-0.04127	0.0226872	4	-0.00267906
event_29	3	-0.049669	0.0121429	4	0.0255766
event_29	4	0.012195	0.0100786	4	-0.0153835
event_29	5	-0.20654	-0.118791	4	-0.122055
event_29	6	0.16269	0.168032	4	0.175697
event_29	7	0.104478	0.0671254	4	0.0670936
event_29	8	-0.011824	0.055497	4	0.0348954
event_29	9	0.026496	-0.0312874	4	-0.0348428
event_29	10	-0.085762	-0.0283401	4	-0.0273891
event_29	11	0.218579	0.147686	4	0.162185
event_29	12	-0.193755	-0.161593	4	-0.160871
event_29	13	0.193458	0.0762857	4	0.0770068
event_29	14	-0.018011	0.0777439	4	0.0822493
event_29	15	0.242424	0.0504265	4	0.0487239
event_29	16	-0.143132	-0.0196754	4	-0.023266
event_29	17	0.133333	0.0783725	4	0.0820504
event_29	18	-0.1269	-0.023894	4	-0.0276449
event_29	19	0.074186	0.0263259	4	0.0315718
event_29	20	-0.032417	0.0499795	4	0.0480466
event_29	21	-0.06118	-0.0263221	4	-0.0236621
event_29	22	-0.027929	-0.0150587	4	-0.0166108
event_29	23	-0.005613	0.0312131	4	0.0419756
event_29	24	0.013754	0.0496506	4	0.0484145
