# Supplementary material for: The incentive role of media companies’ executive compensation system in transformation and upgrading: Evidence from listed media companies in China
Source: PLoS One. 2023 Jun 12;18(6):e0286729. doi: 10.1371/journal.pone.0286729 (PMC10259802; doi:10.1371/journal.pone.0286729)
Supplement: S1 Dataset — (ZIP) [file pone.0286729.s001.zip › S1/LongTime/24/event_data/event_3.xlsx]

## Sheet: Sheet1
event	trdmnt	Mretwd	marketrr	markettype	expectmretnd
event_3	1	-0.091621	0.0312131	4	0.0310198
event_3	2	-0.031188	0.0496506	4	0.0408233
event_3	3	0.00411	0.0876317	4	0.0791819
event_3	4	0.170532	0.0678004	4	0.0662282
event_3	5	0.079254	0.145941	4	0.129069
event_3	6	-0.00162	0.0185409	4	0.00964411
event_3	7	-0.062196	0.0493495	4	0.0321096
event_3	8	-0.130911	-0.048169	4	-0.0669821
event_3	9	-0.014599	0.0873653	4	0.0989053
event_3	10	0.172391	0.0777214	4	0.0829212
event_3	11	0.386559	0.24207	4	0.26329
event_3	12	0.051781	0.184493	4	0.175894
event_3	13	0.536038	0.299568	4	0.294449
event_3	14	-0.154872	-0.0852152	4	-0.0988087
event_3	15	-0.205097	-0.163171	4	-0.18784
event_3	16	-0.299237	-0.135356	4	-0.113047
event_3	17	0.751634	0.128094	4	0.116186
event_3	18	0.085199	0.088443	4	0.077689
event_3	19	-0.418338	-0.28893	4	-0.301956
event_3	20	0.050739	-0.0127088	4	-0.0120289
event_3	21	0.275199	0.197468	4	0.209551
event_3	22	0.11544	0.00199749	4	-0.00747866
event_3	23	-0.148978	-0.0179323	4	-0.0136748
event_3	24	-0.029435	0.0687963	4	0.0681625
