# Supplementary material for: The incentive role of media companies’ executive compensation system in transformation and upgrading: Evidence from listed media companies in China
Source: PLoS One. 2023 Jun 12;18(6):e0286729. doi: 10.1371/journal.pone.0286729 (PMC10259802; doi:10.1371/journal.pone.0286729)
Supplement: S1 Dataset — (ZIP) [file pone.0286729.s001.zip › S1/LongTime/24/event_data/event_30.xlsx]

## Sheet: Sheet1
event	trdmnt	Mretwd	marketrr	markettype	expectmretnd
event_30	1	-0.347748	-0.28893	4	-0.297971
event_30	2	-0.013122	-0.0127088	4	-0.0183585
event_30	3	0.356193	0.197468	4	0.207957
event_30	4	-0.101651	0.00199749	4	0.00282668
event_30	5	-0.018955	-0.0179323	4	-0.012552
event_30	6	0.028618	0.0687963	4	0.0817878
event_30	7	0.006911	4.938e-05	4	-0.00913154
event_30	8	0.006863	0.0561273	4	0.0466633
event_30	9	-0.045671	-0.0009207	4	-0.00908569
event_30	10	0.081429	0.0398096	4	0.0343688
event_30	11	0.013871	0.029858	4	0.020407
event_30	12	-0.045603	-0.0384675	4	-0.0481337
event_30	13	-0.037543	-0.0216755	4	-0.0196328
event_30	14	0.060284	0.047499	4	0.0366549
event_30	15	0.002676	-0.0156192	4	-0.0153543
event_30	16	-0.125417	-0.0577522	4	-0.0593886
event_30	17	-0.092296	-0.074212	4	-0.0715295
event_30	18	0.025424	0.0449144	4	0.0426406
event_30	19	-0.092437	-0.00269109	4	-0.00930746
event_30	20	0.040741	0.0356836	4	0.0301278
event_30	21	-0.033808	0.0172076	4	0.0177058
event_30	22	0.133518	-0.0154664	4	-0.0229739
event_30	23	-0.14866	-0.063536	4	-0.0663875
event_30	24	-0.040076	-0.016115	4	-0.0214367
