# Supplementary material for: The incentive role of media companies’ executive compensation system in transformation and upgrading: Evidence from listed media companies in China
Source: PLoS One. 2023 Jun 12;18(6):e0286729. doi: 10.1371/journal.pone.0286729 (PMC10259802; doi:10.1371/journal.pone.0286729)
Supplement: S1 Dataset — (ZIP) [file pone.0286729.s001.zip › S1/LongTime/24/event_data/event_31.xlsx]

## Sheet: Sheet1
event	trdmnt	Mretwd	marketrr	markettype	expectmretnd
event_31	1	-0.050014	0.0907238	4	0.0913058
event_31	2	0.190588	0.021299	4	0.0226655
event_31	3	-0.017045	-0.0171447	4	-0.0192881
event_31	4	-0.123398	-0.0686787	4	-0.0934513
event_31	5	0.06594	0.097854	4	0.106882
event_31	6	-0.133943	-0.0158351	4	-0.0272848
event_31	7	-0.057453	-0.040356	4	-0.0497798
event_31	8	-0.052718	-0.0793983	4	-0.0734696
event_31	9	-0.064412	0.0436384	4	0.0443031
event_31	10	-0.036933	0.0295112	4	0.0320963
event_31	11	0.012783	-0.0198137	4	-0.0207416
event_31	12	-0.148594	-0.120571	4	-0.126551
event_31	13	0.15027	0.0388079	4	0.0427805
event_31	14	-0.018746	-0.038683	4	-0.0270577
event_31	15	0.149254	-0.1569	4	-0.157198
event_31	16	-0.041558	-0.00748273	4	-0.0314179
event_31	17	0.146883	0.137947	4	0.139993
event_31	18	-0.124764	-0.0689982	4	-0.0629945
event_31	19	-0.104212	0.0590569	4	0.0535769
event_31	20	-0.033153	0.0274173	4	0.0301694
event_31	21	-0.088814	-0.0552102	4	-0.0512643
event_31	22	-0.227273	-0.0960535	4	-0.0935087
event_31	23	0.096886	0.0226872	4	0.0219397
event_31	24	0.007361	0.0121429	4	0.0118119
