# Supplementary material for: The incentive role of media companies’ executive compensation system in transformation and upgrading: Evidence from listed media companies in China
Source: PLoS One. 2023 Jun 12;18(6):e0286729. doi: 10.1371/journal.pone.0286729 (PMC10259802; doi:10.1371/journal.pone.0286729)
Supplement: S1 Dataset — (ZIP) [file pone.0286729.s001.zip › S1/LongTime/24/event_data/event_32.xlsx]

## Sheet: Sheet1
event	trdmnt	Mretwd	marketrr	markettype	expectmretnd
event_32	1	0.072282	0.0496506	4	0.040487
event_32	2	-0.028662	0.0876317	4	0.0806765
event_32	3	0.083607	0.0678004	4	0.0594567
event_32	4	0.164902	0.145941	4	0.133779
event_32	5	-0.065368	0.0185409	4	0.0140826
event_32	6	-0.056044	0.0493495	4	0.0349877
event_32	7	-0.176153	-0.048169	4	-0.0535555
event_32	8	0.083979	0.0873653	4	0.100343
event_32	9	1.35714	0.184493	4	0.192784
event_32	10	0.329477	0.299568	4	0.306175
event_32	11	-0.147745	-0.0852152	4	-0.10866
event_32	12	-0.304509	-0.163171	4	-0.167559
event_32	13	-0.245115	-0.135356	4	-0.121376
event_32	14	0.054902	-0.0549856	4	-0.0489752
event_32	15	0.432714	0.240154	4	0.256269
event_32	16	-0.070836	0.128094	4	0.116814
event_32	17	0.086289	0.088443	4	0.0671523
event_32	18	-0.156041	-0.28893	4	-0.302565
event_32	19	-0.223271	-0.0127088	4	-0.012966
event_32	20	0.30903	0.197468	4	0.2132
event_32	21	-0.157768	0.00199749	4	-0.00477257
event_32	22	-0.000712	-0.0179323	4	-0.0103629
event_32	23	-0.014255	0.0687963	4	0.0656704
event_32	24	-0.032538	4.938e-05	4	-0.00467321
