# Supplementary material for: The incentive role of media companies’ executive compensation system in transformation and upgrading: Evidence from listed media companies in China
Source: PLoS One. 2023 Jun 12;18(6):e0286729. doi: 10.1371/journal.pone.0286729 (PMC10259802; doi:10.1371/journal.pone.0286729)
Supplement: S1 Dataset — (ZIP) [file pone.0286729.s001.zip › S1/LongTime/24/event_data/event_33.xlsx]

## Sheet: Sheet1
event	trdmnt	Mretwd	marketrr	markettype	expectmretnd
event_33	1	0.329477	0.299568	4	0.306175
event_33	2	-0.147745	-0.0852152	4	-0.10866
event_33	3	-0.304509	-0.163171	4	-0.167559
event_33	4	-0.245115	-0.135356	4	-0.121376
event_33	5	0.054902	-0.0549856	4	-0.0489752
event_33	6	0.432714	0.240154	4	0.256269
event_33	7	-0.070836	0.128094	4	0.116814
event_33	8	0.086289	0.088443	4	0.0671523
event_33	9	-0.156041	-0.28893	4	-0.302565
event_33	10	-0.223271	-0.0127088	4	-0.012966
event_33	11	0.30903	0.197468	4	0.2132
event_33	12	-0.157768	0.00199749	4	-0.00477257
event_33	13	-0.000712	-0.0179323	4	-0.0103629
event_33	14	-0.014255	0.0687963	4	0.0656704
event_33	15	-0.032538	4.938e-05	4	-0.00467321
event_33	16	0.008221	0.0561273	4	0.0442849
event_33	17	-0.035582	-0.0009207	4	-0.0135519
event_33	18	0.006149	0.0398096	4	0.0320148
event_33	19	-0.006112	0.029858	4	0.0117183
event_33	20	-0.083782	-0.0384675	4	-0.047137
event_33	21	-0.050336	-0.0216755	4	-0.0122016
event_33	22	0.019435	0.047499	4	0.0450164
event_33	23	-0.028596	-0.0156192	4	-0.0124712
event_33	24	0.017841	-0.0577522	4	-0.0475939
