# Supplementary material for: The incentive role of media companies’ executive compensation system in transformation and upgrading: Evidence from listed media companies in China
Source: PLoS One. 2023 Jun 12;18(6):e0286729. doi: 10.1371/journal.pone.0286729 (PMC10259802; doi:10.1371/journal.pone.0286729)
Supplement: S1 Dataset — (ZIP) [file pone.0286729.s001.zip › S1/LongTime/24/event_data/event_34.xlsx]

## Sheet: Sheet1
event	trdmnt	Mretwd	marketrr	markettype	expectmretnd
event_34	1	0.013072	-0.040356	4	-0.0500016
event_34	2	-0.032167	-0.0793983	4	-0.073534
event_34	3	0.022605	0.0436384	4	0.0440311
event_34	4	0.028947	0.0295112	4	0.0318898
event_34	5	0.024041	-0.0198137	4	-0.0207769
event_34	6	-0.135864	-0.120571	4	-0.126591
event_34	7	0.358382	0.0388079	4	0.042126
event_34	8	-0.004255	-0.038683	4	-0.0271032
event_34	9	0.073932	-0.1569	4	-0.156962
event_34	10	-0.018305	-0.00748273	4	-0.0314839
event_34	11	0.093636	0.137947	4	0.140143
event_34	12	-0.16086	-0.0689982	4	-0.0628928
event_34	13	-0.033569	0.0590569	4	0.0533768
event_34	14	-0.007579	0.0274173	4	0.0300974
event_34	15	-0.026499	-0.0552102	4	-0.0514388
event_34	16	-0.057307	-0.0960535	4	-0.0939834
event_34	17	-0.018237	0.0226872	4	0.0222613
event_34	18	-0.03354	0.0121429	4	0.0119258
event_34	19	0.012814	0.0100786	4	-0.00696447
event_34	20	-0.176067	-0.118791	4	-0.128269
event_34	21	0.208573	0.168032	4	0.155325
event_34	22	0.223928	0.0671254	4	0.0674099
event_34	23	-0.063581	0.055497	4	0.033516
event_34	24	-0.103464	-0.0312874	4	-0.0321747
