# Supplementary material for: The incentive role of media companies’ executive compensation system in transformation and upgrading: Evidence from listed media companies in China
Source: PLoS One. 2023 Jun 12;18(6):e0286729. doi: 10.1371/journal.pone.0286729 (PMC10259802; doi:10.1371/journal.pone.0286729)
Supplement: S1 Dataset — (ZIP) [file pone.0286729.s001.zip › S1/LongTime/24/event_data/event_35.xlsx]

## Sheet: Sheet1
event	trdmnt	Mretwd	marketrr	markettype	expectmretnd
event_35	1	-0.057307	-0.0960535	4	-0.0939834
event_35	2	-0.018237	0.0226872	4	0.0222613
event_35	3	-0.03354	0.0121429	4	0.0119258
event_35	4	0.012814	0.0100786	4	-0.00696447
event_35	5	-0.176067	-0.118791	4	-0.128269
event_35	6	0.208573	0.168032	4	0.155325
event_35	7	0.223928	0.0671254	4	0.0674099
event_35	8	-0.063581	0.055497	4	0.033516
event_35	9	-0.103464	-0.0312874	4	-0.0321747
event_35	10	0.153444	-0.0283401	4	-0.0259883
event_35	11	0.214238	0.147686	4	0.150728
event_35	12	0.238385	-0.161593	4	-0.157828
event_35	13	0.257704	0.0762857	4	0.0583672
event_35	14	0.074219	-0.0196754	4	-0.0252645
event_35	15	0.024793	0.0783725	4	0.0504805
event_35	16	0.053548	-0.023894	4	-0.0260881
event_35	17	0.214023	0.0263259	4	0.0323654
event_35	18	-0.165448	0.0499795	4	0.0239566
event_35	19	-0.082804	-0.0263221	4	-0.0416483
event_35	20	-0.008567	-0.0150587	4	-0.00712231
event_35	21	0.051002	0.0312131	4	0.0295937
event_35	22	0.16434	0.0496506	4	0.0354076
event_35	23	-0.089918	0.0876317	4	0.078933
event_35	24	0.035629	0.0678004	4	0.0633907
