# Supplementary material for: The incentive role of media companies’ executive compensation system in transformation and upgrading: Evidence from listed media companies in China
Source: PLoS One. 2023 Jun 12;18(6):e0286729. doi: 10.1371/journal.pone.0286729 (PMC10259802; doi:10.1371/journal.pone.0286729)
Supplement: S1 Dataset — (ZIP) [file pone.0286729.s001.zip › S1/LongTime/24/event_data/event_36.xlsx]

## Sheet: Sheet1
event	trdmnt	Mretwd	marketrr	markettype	expectmretnd
event_36	1	0.024793	0.0783725	4	0.0504805
event_36	2	0.053548	-0.023894	4	-0.0260881
event_36	3	0.214023	0.0263259	4	0.0323654
event_36	4	-0.165448	0.0499795	4	0.0239566
event_36	5	-0.082804	-0.0263221	4	-0.0416483
event_36	6	-0.008567	-0.0150587	4	-0.00712231
event_36	7	0.051002	0.0312131	4	0.0295937
event_36	8	0.16434	0.0496506	4	0.0354076
event_36	9	-0.089918	0.0876317	4	0.078933
event_36	10	0.035629	0.0678004	4	0.0633907
event_36	11	0.017924	0.145941	4	0.106925
event_36	12	-0.006816	0.0185409	4	0.0072331
event_36	13	-0.145839	0.0493495	4	0.0412007
event_36	14	-0.012387	-0.048169	4	-0.0186563
event_36	15	0.164746	0.0873653	4	0.0966267
event_36	16	0.071304	0.0777214	4	0.0905531
event_36	17	0.194784	0.24207	4	0.239679
event_36	18	0.33447	0.184493	4	0.185291
event_36	19	0.291191	0.299568	4	0.25996
event_36	20	-0.189866	-0.135356	4	-0.113493
event_36	21	-0.045662	-0.0549856	4	-0.0557169
event_36	22	0.148325	0.240154	4	0.238521
event_36	23	0.026786	0.128094	4	0.0934113
event_36	24	0.498841	0.088443	4	0.0664433
