# Supplementary material for: The incentive role of media companies’ executive compensation system in transformation and upgrading: Evidence from listed media companies in China
Source: PLoS One. 2023 Jun 12;18(6):e0286729. doi: 10.1371/journal.pone.0286729 (PMC10259802; doi:10.1371/journal.pone.0286729)
Supplement: S1 Dataset — (ZIP) [file pone.0286729.s001.zip › S1/LongTime/24/event_data/event_37.xlsx]

## Sheet: Sheet1
event	trdmnt	Mretwd	marketrr	markettype	expectmretnd
event_37	1	0.148325	0.240154	4	0.238521
event_37	2	0.026786	0.128094	4	0.0934113
event_37	3	0.498841	0.088443	4	0.0664433
event_37	4	-0.404371	-0.28893	4	-0.286578
event_37	5	0.102922	-0.0127088	4	-0.0201341
event_37	6	0.19841	0.197468	4	0.189017
event_37	7	-0.170474	0.00199749	4	-0.0133048
event_37	8	-0.067219	-0.0179323	4	-0.00515955
event_37	9	-0.047873	0.0687963	4	0.0534495
event_37	10	-0.04374	4.938e-05	4	-0.0124306
event_37	11	0.011173	0.0561273	4	0.044724
event_37	12	-0.03384	-0.0009207	4	-0.0183184
event_37	13	-0.00965	0.0398096	4	0.0288313
event_37	14	-0.027788	0.029858	4	0.0221471
event_37	15	-0.157387	-0.0384675	4	-0.0603352
event_37	16	-0.051101	-0.0216755	4	-0.0200918
event_37	17	0.020891	0.047499	4	0.041445
event_37	18	-0.086858	-0.0156192	4	-0.00787804
event_37	19	-0.151892	-0.0577522	4	-0.0370817
event_37	20	-0.12155	-0.074212	4	-0.0590235
event_37	21	0.132478	0.0449144	4	0.0591984
event_37	22	-0.149704	-0.00269109	4	0.00538014
event_37	23	0.066806	0.0356836	4	0.0299712
event_37	24	-0.031963	0.0172076	4	0.0196999
