# Supplementary material for: The incentive role of media companies’ executive compensation system in transformation and upgrading: Evidence from listed media companies in China
Source: PLoS One. 2023 Jun 12;18(6):e0286729. doi: 10.1371/journal.pone.0286729 (PMC10259802; doi:10.1371/journal.pone.0286729)
Supplement: S1 Dataset — (ZIP) [file pone.0286729.s001.zip › S1/LongTime/24/event_data/event_38.xlsx]

## Sheet: Sheet1
event	trdmnt	Mretwd	marketrr	markettype	expectmretnd
event_38	1	0.069674	0.184493	4	0.187268
event_38	2	0.041009	0.299568	4	0.325116
event_38	3	-0.256677	-0.163171	4	-0.173826
event_38	4	0.033574	-0.135356	4	-0.110433
event_38	5	0.007383	-0.0549856	4	-0.0315509
event_38	6	0.296469	0.240154	4	0.261215
event_38	7	0.13001	0.128094	4	0.1387
event_38	8	-0.127058	0.088443	4	0.094514
event_38	9	-0.20921	-0.28893	4	-0.298337
event_38	10	0.041765	-0.0127088	4	-0.0185041
event_38	11	0.107171	0.0687963	4	0.0815827
event_38	12	-0.177246	4.938e-05	4	-0.00865813
event_38	13	0.054867	0.0561273	4	0.0465396
event_38	14	-0.009373	-0.0009207	4	-0.00917973
event_38	15	0.000666	0.0398096	4	0.0345791
event_38	16	0.067652	0.029858	4	0.0202694
event_38	17	-0.137333	-0.0384675	4	-0.0478972
event_38	18	-0.07461	-0.0216755	4	-0.0121411
event_38	19	0.088281	0.047499	4	0.0448426
event_38	20	-0.064178	-0.0156192	4	-0.0123813
event_38	21	0.081006	-0.0577522	4	-0.0477506
event_38	22	-0.17185	-0.074212	4	-0.0663813
event_38	23	0.038647	0.0449144	4	0.0457486
event_38	24	0.006512	-0.00269109	4	-0.00958636
