# Supplementary material for: The incentive role of media companies’ executive compensation system in transformation and upgrading: Evidence from listed media companies in China
Source: PLoS One. 2023 Jun 12;18(6):e0286729. doi: 10.1371/journal.pone.0286729 (PMC10259802; doi:10.1371/journal.pone.0286729)
Supplement: S1 Dataset — (ZIP) [file pone.0286729.s001.zip › S1/LongTime/24/event_data/event_39.xlsx]

## Sheet: Sheet1
event	trdmnt	Mretwd	marketrr	markettype	expectmretnd
event_39	1	-0.177246	4.938e-05	4	-0.00865813
event_39	2	0.054867	0.0561273	4	0.0465396
event_39	3	-0.009373	-0.0009207	4	-0.00917973
event_39	4	0.000666	0.0398096	4	0.0345791
event_39	5	0.067652	0.029858	4	0.0202694
event_39	6	-0.137333	-0.0384675	4	-0.0478972
event_39	7	-0.07461	-0.0216755	4	-0.0121411
event_39	8	0.088281	0.047499	4	0.0448426
event_39	9	-0.064178	-0.0156192	4	-0.0123813
event_39	10	0.081006	-0.0577522	4	-0.0477506
event_39	11	-0.17185	-0.074212	4	-0.0663813
event_39	12	0.038647	0.0449144	4	0.0457486
event_39	13	0.006512	-0.00269109	4	-0.00958636
event_39	14	-0.021257	0.0356836	4	0.0349725
event_39	15	-0.051936	0.0172076	4	0.0202882
event_39	16	0.038347	-0.0154664	4	-0.0196602
event_39	17	-0.100719	-0.063536	4	-0.0628114
event_39	18	0	-0.016115	4	-0.018488
event_39	19	0.008772	-0.0308279	4	-0.0153683
event_39	20	-0.011594	-0.0525147	4	-0.0404998
event_39	21	0.002933	0.0410923	4	0.0209264
event_39	22	-0.152632	-0.046494	4	-0.0463752
event_39	23	-0.280193	-0.0113335	4	-0.0107859
event_39	24	-0.112176	-0.113606	4	-0.104217
