# Supplementary material for: The incentive role of media companies’ executive compensation system in transformation and upgrading: Evidence from listed media companies in China
Source: PLoS One. 2023 Jun 12;18(6):e0286729. doi: 10.1371/journal.pone.0286729 (PMC10259802; doi:10.1371/journal.pone.0286729)
Supplement: S1 Dataset — (ZIP) [file pone.0286729.s001.zip › S1/LongTime/24/event_data/event_4.xlsx]

## Sheet: Sheet1
event	trdmnt	Mretwd	marketrr	markettype	expectmretnd
event_4	1	0.085199	0.088443	4	0.077689
event_4	2	-0.418338	-0.28893	4	-0.301956
event_4	3	0.050739	-0.0127088	4	-0.0120289
event_4	4	0.275199	0.197468	4	0.209551
event_4	5	0.11544	0.00199749	4	-0.00747866
event_4	6	-0.148978	-0.0179323	4	-0.0136748
event_4	7	-0.029435	0.0687963	4	0.0681625
event_4	8	-0.080607	4.938e-05	4	-0.0101357
event_4	9	-0.020833	0.0561273	4	0.0455513
event_4	10	0.161348	-0.0009207	4	-0.00427032
event_4	11	0.01374	0.0398096	4	0.0386772
event_4	12	-0.013554	0.029858	4	0.0126398
event_4	13	0.058015	-0.0384675	4	-0.0420974
event_4	14	-0.02381	-0.0216755	4	-0.0281507
event_4	15	-0.039911	0.0356836	4	0.0317841
event_4	16	-0.104696	0.0172076	4	0.0171076
event_4	17	0.011178	-0.0154664	4	-0.020457
event_4	18	-0.033163	-0.063536	4	-0.0646184
event_4	19	0.157432	-0.016115	4	-0.022406
event_4	20	0.009119	-0.0308279	4	-0.0366063
event_4	21	0.108434	-0.0525147	4	-0.0435353
event_4	22	0.046196	0.0410923	4	0.0456141
event_4	23	0.078571	-0.046494	4	-0.0426943
event_4	24	0.104154	-0.0113335	4	-0.00556736
