# Supplementary material for: The incentive role of media companies’ executive compensation system in transformation and upgrading: Evidence from listed media companies in China
Source: PLoS One. 2023 Jun 12;18(6):e0286729. doi: 10.1371/journal.pone.0286729 (PMC10259802; doi:10.1371/journal.pone.0286729)
Supplement: S1 Dataset — (ZIP) [file pone.0286729.s001.zip › S1/LongTime/24/event_data/event_40.xlsx]

## Sheet: Sheet1
event	trdmnt	Mretwd	marketrr	markettype	expectmretnd
event_40	1	0.088281	0.047499	4	0.0448426
event_40	2	-0.064178	-0.0156192	4	-0.0123813
event_40	3	0.081006	-0.0577522	4	-0.0477506
event_40	4	-0.17185	-0.074212	4	-0.0663813
event_40	5	0.038647	0.0449144	4	0.0457486
event_40	6	0.006512	-0.00269109	4	-0.00958636
event_40	7	-0.021257	0.0356836	4	0.0349725
event_40	8	-0.051936	0.0172076	4	0.0202882
event_40	9	0.038347	-0.0154664	4	-0.0196602
event_40	10	-0.100719	-0.063536	4	-0.0628114
event_40	11	0	-0.016115	4	-0.018488
event_40	12	0.008772	-0.0308279	4	-0.0153683
event_40	13	-0.011594	-0.0525147	4	-0.0404998
event_40	14	0.002933	0.0410923	4	0.0209264
event_40	15	-0.152632	-0.046494	4	-0.0463752
event_40	16	-0.280193	-0.0113335	4	-0.0107859
event_40	17	-0.112176	-0.113606	4	-0.104217
event_40	18	-0.109272	0.00069633	4	0.000398134
event_40	19	-0.165249	-0.0837697	4	-0.0803693
event_40	20	-0.056768	-0.00793364	4	0.00023098
event_40	21	-0.177469	-0.0973602	4	-0.0996904
event_40	22	0.133208	0.0597253	4	0.0539543
event_40	23	-0.13245	-0.0448047	4	-0.0518281
event_40	24	-0.187023	-0.0214556	4	-0.0288409
