# Supplementary material for: The incentive role of media companies’ executive compensation system in transformation and upgrading: Evidence from listed media companies in China
Source: PLoS One. 2023 Jun 12;18(6):e0286729. doi: 10.1371/journal.pone.0286729 (PMC10259802; doi:10.1371/journal.pone.0286729)
Supplement: S1 Dataset — (ZIP) [file pone.0286729.s001.zip › S1/LongTime/24/event_data/event_41.xlsx]

## Sheet: Sheet1
event	trdmnt	Mretwd	marketrr	markettype	expectmretnd
event_41	1	-0.028377	0.0783725	4	0.0683547
event_41	2	0.017972	-0.023894	4	-0.0233499
event_41	3	0.236138	0.0263259	4	0.0323045
event_41	4	-0.18545	0.0499795	4	0.0240115
event_41	5	-0.123288	-0.0263221	4	-0.0415349
event_41	6	0.05375	-0.0150587	4	-0.00730036
event_41	7	0.056316	0.0312131	4	0.0295785
event_41	8	0.040203	0.0496506	4	0.0357623
event_41	9	-0.111066	0.0876317	4	0.0789941
event_41	10	0.046682	0.0678004	4	0.0633595
event_41	11	0.099257	0.145941	4	0.106698
event_41	12	0.004376	0.0185409	4	0.00720157
event_41	13	-0.073267	0.0493495	4	0.0409968
event_41	14	-0.073932	-0.048169	4	-0.0184839
event_41	15	0.203969	0.0873653	4	0.0965172
event_41	16	0.177079	0.0777214	4	0.0902534
event_41	17	0.334419	0.24207	4	0.239292
event_41	18	-0.088824	0.184493	4	0.18645
event_41	19	0.228904	0.299568	4	0.26013
event_41	20	-0.171803	-0.0852152	4	-0.0874879
event_41	21	-0.093428	-0.163171	4	-0.15767
event_41	22	-0.20262	-0.0549856	4	-0.0552354
event_41	23	0.212486	0.240154	4	0.238331
event_41	24	0.036134	0.128094	4	0.0933848
