# Supplementary material for: The incentive role of media companies’ executive compensation system in transformation and upgrading: Evidence from listed media companies in China
Source: PLoS One. 2023 Jun 12;18(6):e0286729. doi: 10.1371/journal.pone.0286729 (PMC10259802; doi:10.1371/journal.pone.0286729)
Supplement: S1 Dataset — (ZIP) [file pone.0286729.s001.zip › S1/LongTime/24/event_data/event_43.xlsx]

## Sheet: Sheet1
event	trdmnt	Mretwd	marketrr	markettype	expectmretnd
event_43	1	0.046682	0.0678004	4	0.0633595
event_43	2	0.099257	0.145941	4	0.106698
event_43	3	0.004376	0.0185409	4	0.00720157
event_43	4	-0.073267	0.0493495	4	0.0409968
event_43	5	-0.073932	-0.048169	4	-0.0184839
event_43	6	0.203969	0.0873653	4	0.0965172
event_43	7	0.177079	0.0777214	4	0.0902534
event_43	8	0.334419	0.24207	4	0.239292
event_43	9	-0.088824	0.184493	4	0.18645
event_43	10	0.228904	0.299568	4	0.26013
event_43	11	-0.171803	-0.0852152	4	-0.0874879
event_43	12	-0.093428	-0.163171	4	-0.15767
event_43	13	-0.20262	-0.0549856	4	-0.0552354
event_43	14	0.212486	0.240154	4	0.238331
event_43	15	0.036134	0.128094	4	0.0933848
event_43	16	0.096338	0.088443	4	0.06754
event_43	17	-0.285089	-0.28893	4	-0.286885
event_43	18	-0.110122	-0.0127088	4	-0.0195793
event_43	19	0.14375	0.197468	4	0.189158
event_43	20	-0.001639	0.00199749	4	-0.013748
event_43	21	-0.038251	-0.0179323	4	-0.00523659
event_43	22	0.049777	0.0687963	4	0.0531912
event_43	23	0.045294	4.938e-05	4	-0.0126601
event_43	24	0.006093	0.0561273	4	0.044737
