# Supplementary material for: The incentive role of media companies’ executive compensation system in transformation and upgrading: Evidence from listed media companies in China
Source: PLoS One. 2023 Jun 12;18(6):e0286729. doi: 10.1371/journal.pone.0286729 (PMC10259802; doi:10.1371/journal.pone.0286729)
Supplement: S1 Dataset — (ZIP) [file pone.0286729.s001.zip › S1/LongTime/24/event_data/event_45.xlsx]

## Sheet: Sheet1
event	trdmnt	Mretwd	marketrr	markettype	expectmretnd
event_45	1	-0.088824	0.184493	4	0.18645
event_45	2	0.228904	0.299568	4	0.26013
event_45	3	-0.171803	-0.0852152	4	-0.0874879
event_45	4	-0.093428	-0.163171	4	-0.15767
event_45	5	-0.20262	-0.0549856	4	-0.0552354
event_45	6	0.212486	0.240154	4	0.238331
event_45	7	0.036134	0.128094	4	0.0933848
event_45	8	0.096338	0.088443	4	0.06754
event_45	9	-0.285089	-0.28893	4	-0.286885
event_45	10	-0.110122	-0.0127088	4	-0.0195793
event_45	11	0.14375	0.197468	4	0.189158
event_45	12	-0.001639	0.00199749	4	-0.013748
event_45	13	-0.038251	-0.0179323	4	-0.00523659
event_45	14	0.049777	0.0687963	4	0.0531912
event_45	15	0.045294	4.938e-05	4	-0.0126601
event_45	16	0.006093	0.0561273	4	0.044737
event_45	17	-0.049125	-0.0009207	4	-0.0182798
event_45	18	-0.067233	0.0398096	4	0.0289771
event_45	19	0.046282	0.029858	4	0.0219619
event_45	20	-0.262509	-0.074212	4	-0.0661529
event_45	21	0.030263	0.0449144	4	0.0457701
event_45	22	-0.184309	-0.00269109	4	-0.00910691
event_45	23	0.059542	0.0356836	4	0.0347675
event_45	24	0.001441	0.0172076	4	0.0201548
