# Supplementary material for: The incentive role of media companies’ executive compensation system in transformation and upgrading: Evidence from listed media companies in China
Source: PLoS One. 2023 Jun 12;18(6):e0286729. doi: 10.1371/journal.pone.0286729 (PMC10259802; doi:10.1371/journal.pone.0286729)
Supplement: S1 Dataset — (ZIP) [file pone.0286729.s001.zip › S1/LongTime/24/event_data/event_46.xlsx]

## Sheet: Sheet1
event	trdmnt	Mretwd	marketrr	markettype	expectmretnd
event_46	1	0.022693	0.0356836	4	0.0305202
event_46	2	0.001752	0.0172076	4	0.0140574
event_46	3	-0.032352	-0.0154664	4	-0.0174407
event_46	4	-0.140361	-0.063536	4	-0.0716544
event_46	5	-0.011913	-0.016115	4	-0.0216368
event_46	6	0.069858	-0.0308279	4	-0.0367456
event_46	7	-0.016573	-0.0525147	4	-0.0432426
event_46	8	-0.100169	0.00069633	4	-0.00256767
event_46	9	-0.334032	-0.0837697	4	-0.0931457
event_46	10	-0.024409	-0.00793364	4	-0.0095082
event_46	11	-0.205004	-0.0973602	4	-0.105051
event_46	12	0.04264	0.0597253	4	0.060166
event_46	13	-0.152872	-0.0448047	4	-0.05017
event_46	14	-0.21954	-0.0214556	4	-0.0138757
event_46	15	0.435935	0.231172	4	0.240679
event_46	16	0.179487	0.108258	4	0.11312
event_46	17	0.016522	-0.040033	4	-0.033085
event_46	18	-0.014542	-0.0591562	4	-0.0478759
event_46	19	0.111111	-0.0046078	4	-0.00787795
event_46	20	-0.18375	-0.0199134	4	-0.024199
event_46	21	0.001531	-0.0134915	4	-0.0158829
event_46	22	0.357798	0.0123058	4	0.00687495
event_46	23	0.096847	-0.00338329	4	-0.00417772
event_46	24	-0.281314	-0.0147523	4	-0.02028
