# Supplementary material for: The incentive role of media companies’ executive compensation system in transformation and upgrading: Evidence from listed media companies in China
Source: PLoS One. 2023 Jun 12;18(6):e0286729. doi: 10.1371/journal.pone.0286729 (PMC10259802; doi:10.1371/journal.pone.0286729)
Supplement: S1 Dataset — (ZIP) [file pone.0286729.s001.zip › S1/LongTime/24/event_data/event_47.xlsx]

## Sheet: Sheet1
event	trdmnt	Mretwd	marketrr	markettype	expectmretnd
event_47	1	-0.102941	-0.0216755	4	-0.0194741
event_47	2	0.012942	0.047499	4	0.0367721
event_47	3	-0.035775	-0.0156192	4	-0.0152589
event_47	4	-0.099823	-0.0577522	4	-0.0594521
event_47	5	-0.046124	-0.074212	4	-0.0716458
event_47	6	-0.029964	0.0449144	4	0.0427822
event_47	7	-0.121406	-0.00269109	4	-0.00923449
event_47	8	0.113939	0.0356836	4	0.0299443
event_47	9	-0.01741	0.0172076	4	0.0176653
event_47	10	-0.044297	-0.0154664	4	-0.0225327
event_47	11	0	-0.063536	4	-0.066751
event_47	12	0.00927	-0.016115	4	-0.0215568
event_47	13	-0.050517	-0.0308279	4	-0.025209
event_47	14	-0.106409	-0.0525147	4	-0.0509846
event_47	15	0.013532	0.0410923	4	0.0395206
event_47	16	-0.037383	-0.046494	4	-0.0453539
event_47	17	-0.094313	-0.0113335	4	-0.0233473
event_47	18	-0.108729	-0.113606	4	-0.117175
event_47	19	-0.288746	0.0597253	4	0.0680991
event_47	20	-0.039024	-0.0448047	4	-0.048472
event_47	21	-0.142132	-0.0214556	4	-0.0257187
event_47	22	0.278106	0.231172	4	0.234009
event_47	23	-0.00463	0.108258	4	0.10507
event_47	24	-0.065116	-0.040033	4	-0.0387653
