# Supplementary material for: The incentive role of media companies’ executive compensation system in transformation and upgrading: Evidence from listed media companies in China
Source: PLoS One. 2023 Jun 12;18(6):e0286729. doi: 10.1371/journal.pone.0286729 (PMC10259802; doi:10.1371/journal.pone.0286729)
Supplement: S1 Dataset — (ZIP) [file pone.0286729.s001.zip › S1/LongTime/24/event_data/event_48.xlsx]

## Sheet: Sheet1
event	trdmnt	Mretwd	marketrr	markettype	expectmretnd
event_48	1	0.134821	0.0356836	4	0.0302474
event_48	2	-0.045919	0.0172076	4	0.0141729
event_48	3	0.262404	-0.0154664	4	-0.0181614
event_48	4	0.045415	-0.063536	4	-0.0721043
event_48	5	-0.072264	-0.016115	4	-0.0214917
event_48	6	-0.038721	-0.0308279	4	-0.0450051
event_48	7	-0.190164	0.0410923	4	0.0460144
event_48	8	-0.179294	-0.046494	4	-0.044789
event_48	9	-0.054968	-0.0113335	4	-0.00149402
event_48	10	-0.188251	-0.113606	4	-0.0954566
event_48	11	-0.155772	0.00069633	4	-0.018206
event_48	12	-0.224053	-0.0837697	4	-0.0996192
event_48	13	0.016985	-0.00793364	4	-0.0102006
event_48	14	-0.164927	-0.0973602	4	-0.103062
event_48	15	0.0725	0.0597253	4	0.0600422
event_48	16	-0.135198	-0.0448047	4	-0.0501958
event_48	17	-0.169811	-0.0214556	4	-0.0139838
event_48	18	0.402597	0.231172	4	0.240751
event_48	19	0.12037	0.108258	4	0.113248
event_48	20	-0.216942	-0.040033	4	-0.0325774
event_48	21	-0.158311	-0.0591562	4	-0.0475633
event_48	22	0	-0.0046078	4	-0.0076364
event_48	23	0.003135	-0.0199134	4	-0.0246053
event_48	24	-0.10625	-0.0134915	4	-0.0156485
