# Supplementary material for: The incentive role of media companies’ executive compensation system in transformation and upgrading: Evidence from listed media companies in China
Source: PLoS One. 2023 Jun 12;18(6):e0286729. doi: 10.1371/journal.pone.0286729 (PMC10259802; doi:10.1371/journal.pone.0286729)
Supplement: S1 Dataset — (ZIP) [file pone.0286729.s001.zip › S1/LongTime/24/event_data/event_49.xlsx]

## Sheet: Sheet1
event	trdmnt	Mretwd	marketrr	markettype	expectmretnd
event_49	1	-0.090864	-0.0009207	4	-0.010695
event_49	2	0.039978	0.0398096	4	0.040347
event_49	3	-0.011948	0.029858	4	0.0126211
event_49	4	-0.13775	-0.0384675	4	-0.0480263
event_49	5	0.068902	-0.0216755	4	-0.0249465
event_49	6	0.140901	0.047499	4	0.0408304
event_49	7	0.0385	-0.0156192	4	-0.00898084
event_49	8	0.088589	-0.0577522	4	-0.0542095
event_49	9	0.022083	-0.074212	4	-0.0702459
event_49	10	0.111256	0.0449144	4	0.0657009
event_49	11	-0.048494	-0.00269109	4	-0.000764197
event_49	12	-0.111385	0.0356836	4	0.0294534
event_49	13	0.031452	0.0172076	4	0.0181376
event_49	14	0.010762	-0.0154664	4	-0.00487451
event_49	15	-0.149068	-0.063536	4	-0.059345
event_49	16	0.070907	-0.016115	4	-0.0159393
event_49	17	0.000974	-0.0308279	4	-0.0200836
event_49	18	0.009241	-0.0525147	4	-0.0444322
event_49	19	-0.101687	0.0410923	4	0.0368545
event_49	20	-0.229614	-0.046494	4	-0.0375146
event_49	21	-0.078691	-0.0113335	4	0.00548573
event_49	22	-0.081633	-0.113606	4	-0.0895543
event_49	23	-0.072594	0.00069633	4	-0.0141708
event_49	24	-0.087735	-0.0837697	4	-0.0906666
