# Supplementary material for: The incentive role of media companies’ executive compensation system in transformation and upgrading: Evidence from listed media companies in China
Source: PLoS One. 2023 Jun 12;18(6):e0286729. doi: 10.1371/journal.pone.0286729 (PMC10259802; doi:10.1371/journal.pone.0286729)
Supplement: S1 Dataset — (ZIP) [file pone.0286729.s001.zip › S1/LongTime/24/event_data/event_5.xlsx]

## Sheet: Sheet1
event	trdmnt	Mretwd	marketrr	markettype	expectmretnd
event_5	1	-0.029435	0.0687963	4	0.0681625
event_5	2	-0.080607	4.938e-05	4	-0.0101357
event_5	3	-0.020833	0.0561273	4	0.0455513
event_5	4	0.161348	-0.0009207	4	-0.00427032
event_5	5	0.01374	0.0398096	4	0.0386772
event_5	6	-0.013554	0.029858	4	0.0126398
event_5	7	0.058015	-0.0384675	4	-0.0420974
event_5	8	-0.02381	-0.0216755	4	-0.0281507
event_5	9	-0.039911	0.0356836	4	0.0317841
event_5	10	-0.104696	0.0172076	4	0.0171076
event_5	11	0.011178	-0.0154664	4	-0.020457
event_5	12	-0.033163	-0.063536	4	-0.0646184
event_5	13	0.157432	-0.016115	4	-0.022406
event_5	14	0.009119	-0.0308279	4	-0.0366063
event_5	15	0.108434	-0.0525147	4	-0.0435353
event_5	16	0.046196	0.0410923	4	0.0456141
event_5	17	0.078571	-0.046494	4	-0.0426943
event_5	18	0.104154	-0.0113335	4	-0.00556736
event_5	19	-0.667394	-0.0837697	4	-0.0923811
event_5	20	0.170492	-0.00793364	4	-0.00994915
event_5	21	-0.287115	-0.0973602	4	-0.104867
event_5	22	0.078585	0.0597253	4	0.0600868
event_5	23	-0.145719	-0.0448047	4	-0.0501857
event_5	24	-0.234542	-0.0214556	4	-0.0374126
