# Supplementary material for: The incentive role of media companies’ executive compensation system in transformation and upgrading: Evidence from listed media companies in China
Source: PLoS One. 2023 Jun 12;18(6):e0286729. doi: 10.1371/journal.pone.0286729 (PMC10259802; doi:10.1371/journal.pone.0286729)
Supplement: S1 Dataset — (ZIP) [file pone.0286729.s001.zip › S1/LongTime/24/event_data/event_50.xlsx]

## Sheet: Sheet1
event	trdmnt	Mretwd	marketrr	markettype	expectmretnd
event_50	1	0.010762	-0.0154664	4	-0.00487451
event_50	2	-0.149068	-0.063536	4	-0.059345
event_50	3	0.070907	-0.016115	4	-0.0159393
event_50	4	0.000974	-0.0308279	4	-0.0200836
event_50	5	0.009241	-0.0525147	4	-0.0444322
event_50	6	-0.101687	0.0410923	4	0.0368545
event_50	7	-0.229614	-0.046494	4	-0.0375146
event_50	8	-0.078691	-0.0113335	4	0.00548573
event_50	9	-0.081633	-0.113606	4	-0.0895543
event_50	10	-0.072594	0.00069633	4	-0.0141708
event_50	11	-0.087735	-0.0837697	4	-0.0906666
event_50	12	0.06712	-0.00793364	4	-0.00974081
event_50	13	0.024141	-0.0973602	4	-0.101199
event_50	14	0.084316	0.0597253	4	0.0459535
event_50	15	-0.210702	-0.0448047	4	-0.0462552
event_50	16	0.129237	-0.0214556	4	-0.0121697
event_50	17	0.278612	0.231172	4	0.225948
event_50	18	0.019809	0.108258	4	0.113886
event_50	19	-0.015827	-0.040033	4	-0.0454735
event_50	20	-0.08114	-0.0591562	4	-0.0496199
event_50	21	0.077963	-0.0046078	4	0.00742708
event_50	22	0.07191	-0.0199134	4	-0.00646864
event_50	23	0.079665	-0.0134915	4	0.000257941
event_50	24	0.173602	0.0123058	4	0.0145022
