# Supplementary material for: The incentive role of media companies’ executive compensation system in transformation and upgrading: Evidence from listed media companies in China
Source: PLoS One. 2023 Jun 12;18(6):e0286729. doi: 10.1371/journal.pone.0286729 (PMC10259802; doi:10.1371/journal.pone.0286729)
Supplement: S1 Dataset — (ZIP) [file pone.0286729.s001.zip › S1/LongTime/24/event_data/event_51.xlsx]

## Sheet: Sheet1
event	trdmnt	Mretwd	marketrr	markettype	expectmretnd
event_51	1	-0.021004	-0.0179323	4	-0.0249081
event_51	2	-0.128854	0.0687963	4	0.0603514
event_51	3	0.113234	4.938e-05	4	-0.00262864
event_51	4	0.34965	0.0561273	4	0.0584114
event_51	5	0.003297	-0.0009207	4	0.00337601
event_51	6	0.212676	0.0398096	4	0.0410424
event_51	7	-0.086334	0.029858	4	0.0234383
event_51	8	-0.26483	-0.0384675	4	-0.0328001
event_51	9	-0.0317	-0.0216755	4	-0.0139819
event_51	10	0.00119	0.047499	4	0.0350879
event_51	11	-0.083234	-0.0156192	4	-0.0197387
event_51	12	-0.064851	-0.0577522	4	-0.0682006
event_51	13	-0.204577	-0.074212	4	-0.079091
event_51	14	0.134612	-0.063536	4	-0.0706828
event_51	15	-0.114799	-0.016115	4	-0.0162564
event_51	16	-0.017187	-0.0308279	4	-0.0299888
event_51	17	-0.046105	-0.0525147	4	-0.0373309
event_51	18	-0.103333	-0.046494	4	-0.0457286
event_51	19	-0.178439	-0.0113335	4	-0.0114511
event_51	20	-0.052036	-0.113606	4	-0.111591
event_51	21	0.031082	0.00069633	4	-0.000720217
event_51	22	-0.097448	-0.0837697	4	-0.0870573
event_51	23	-0.102828	-0.00793364	4	-0.00509212
event_51	24	-0.045845	-0.0973602	4	-0.10821
