# Supplementary material for: The incentive role of media companies’ executive compensation system in transformation and upgrading: Evidence from listed media companies in China
Source: PLoS One. 2023 Jun 12;18(6):e0286729. doi: 10.1371/journal.pone.0286729 (PMC10259802; doi:10.1371/journal.pone.0286729)
Supplement: S1 Dataset — (ZIP) [file pone.0286729.s001.zip › S1/LongTime/24/event_data/event_52.xlsx]

## Sheet: Sheet1
event	trdmnt	Mretwd	marketrr	markettype	expectmretnd
event_52	1	-0.1075	-0.0127088	4	-0.0154142
event_52	2	0.211329	0.197468	4	0.204161
event_52	3	0.078623	0.00199749	4	-0.0108525
event_52	4	-0.083891	-0.0179323	4	-0.0163053
event_52	5	-0.017694	0.0687963	4	0.0642222
event_52	6	-0.020397	4.938e-05	4	-0.0196468
event_52	7	-0.042726	0.0398096	4	0.033272
event_52	8	-0.067797	0.029858	4	0.0139644
event_52	9	-0.097273	-0.0384675	4	-0.0550208
event_52	10	-0.050017	-0.0216755	4	-0.0258906
event_52	11	0.124028	0.047499	4	0.0450585
event_52	12	-0.072933	-0.0156192	4	-0.0151034
event_52	13	0.048369	-0.0577522	4	-0.0492993
event_52	14	0.017197	-0.074212	4	-0.0668762
event_52	15	0.094099	0.0449144	4	0.0472802
event_52	16	-0.025364	-0.00269109	4	-0.0068306
event_52	17	0.003889	0.0356836	4	0.0318875
event_52	18	-0.023838	0.0172076	4	0.0189556
event_52	19	-0.001831	-0.0154664	4	-0.0137425
event_52	20	-0.044343	-0.063536	4	-0.0587498
event_52	21	0.07072	-0.016115	4	-0.0192828
event_52	22	-0.10789	-0.0308279	4	-0.0198231
event_52	23	0.107203	-0.0525147	4	-0.0446688
event_52	24	0.013011	0.0410923	4	0.0365754
