# Supplementary material for: The incentive role of media companies’ executive compensation system in transformation and upgrading: Evidence from listed media companies in China
Source: PLoS One. 2023 Jun 12;18(6):e0286729. doi: 10.1371/journal.pone.0286729 (PMC10259802; doi:10.1371/journal.pone.0286729)
Supplement: S1 Dataset — (ZIP) [file pone.0286729.s001.zip › S1/LongTime/24/event_data/event_53.xlsx]

## Sheet: Sheet1
event	trdmnt	Mretwd	marketrr	markettype	expectmretnd
event_53	1	-0.025664	-0.0150587	4	-0.00776245
event_53	2	0.133816	0.0312131	4	0.0347166
event_53	3	0.01	0.0496506	4	0.0526108
event_53	4	0.018055	0.0876317	4	0.0765375
event_53	5	0.165904	0.0678004	4	0.082395
event_53	6	0.240432	0.145941	4	0.149338
event_53	7	0.162184	0.0185409	4	0.0133352
event_53	8	0.093941	0.0493495	4	0.0314212
event_53	9	-0.169882	-0.048169	4	-0.0866827
event_53	10	0.212894	0.0873653	4	0.0991673
event_53	11	0.06644	0.0777214	4	0.0837248
event_53	12	0.464813	0.24207	4	0.244645
event_53	13	0.045995	0.184493	4	0.187332
event_53	14	0.599697	0.299568	4	0.323602
event_53	15	-0.069668	-0.0852152	4	-0.129311
event_53	16	-0.126592	-0.163171	4	-0.174198
event_53	17	0.58501	0.128094	4	0.137422
event_53	18	-0.059798	0.088443	4	0.0943327
event_53	19	-0.361448	-0.28893	4	-0.286689
event_53	20	-0.065277	-0.0127088	4	-0.0196961
event_53	21	0.183607	0.197468	4	0.189055
event_53	22	-0.118283	0.00199749	4	-0.0134418
event_53	23	0.217405	-0.0179323	4	-0.00591653
event_53	24	-0.138323	0.0687963	4	0.0536888
