# Supplementary material for: The incentive role of media companies’ executive compensation system in transformation and upgrading: Evidence from listed media companies in China
Source: PLoS One. 2023 Jun 12;18(6):e0286729. doi: 10.1371/journal.pone.0286729 (PMC10259802; doi:10.1371/journal.pone.0286729)
Supplement: S1 Dataset — (ZIP) [file pone.0286729.s001.zip › S1/LongTime/24/event_data/event_54.xlsx]

## Sheet: Sheet1
event	trdmnt	Mretwd	marketrr	markettype	expectmretnd
event_54	1	0.212894	0.0873653	4	0.0991673
event_54	2	0.06644	0.0777214	4	0.0837248
event_54	3	0.464813	0.24207	4	0.244645
event_54	4	0.045995	0.184493	4	0.187332
event_54	5	0.599697	0.299568	4	0.323602
event_54	6	-0.069668	-0.0852152	4	-0.129311
event_54	7	-0.126592	-0.163171	4	-0.174198
event_54	8	0.58501	0.128094	4	0.137422
event_54	9	-0.059798	0.088443	4	0.0943327
event_54	10	-0.361448	-0.28893	4	-0.286689
event_54	11	-0.065277	-0.0127088	4	-0.0196961
event_54	12	0.183607	0.197468	4	0.189055
event_54	13	-0.118283	0.00199749	4	-0.0134418
event_54	14	0.217405	-0.0179323	4	-0.00591653
event_54	15	-0.138323	0.0687963	4	0.0536888
event_54	16	0.01198	4.938e-05	4	-0.0125743
event_54	17	0.059485	0.0561273	4	0.0446001
event_54	18	-0.005866	-0.0009207	4	-0.018389
event_54	19	-0.007024	0.0398096	4	0.0288246
event_54	20	-0.037917	0.029858	4	0.0221724
event_54	21	-0.005882	-0.0384675	4	-0.0607158
event_54	22	-0.017751	-0.0216755	4	-0.0259699
event_54	23	0.076807	0.047499	4	0.0451745
event_54	24	-0.007832	-0.0156192	4	-0.0152626
