# Supplementary material for: The incentive role of media companies’ executive compensation system in transformation and upgrading: Evidence from listed media companies in China
Source: PLoS One. 2023 Jun 12;18(6):e0286729. doi: 10.1371/journal.pone.0286729 (PMC10259802; doi:10.1371/journal.pone.0286729)
Supplement: S1 Dataset — (ZIP) [file pone.0286729.s001.zip › S1/LongTime/24/event_data/event_55.xlsx]

## Sheet: Sheet1
event	trdmnt	Mretwd	marketrr	markettype	expectmretnd
event_55	1	-0.214548	-0.135356	4	-0.12582
event_55	2	0.153502	-0.0549856	4	-0.0498751
event_55	3	0.391297	0.240154	4	0.256259
event_55	4	0.284034	0.128094	4	0.157698
event_55	5	0.208459	0.088443	4	0.120536
event_55	6	-0.350781	-0.28893	4	-0.293358
event_55	7	-0.009025	-0.0127088	4	-0.016851
event_55	8	0.214815	0.197468	4	0.216139
event_55	9	0.141543	0.00199749	4	0.00111095
event_55	10	-0.082618	0.0561273	4	0.0580352
event_55	11	-0.037844	-0.0009207	4	2.66452e-05
event_55	12	-0.016985	0.0398096	4	0.0491225
event_55	13	0.01849	0.029858	4	0.02591
event_55	14	-0.14881	-0.0384675	4	-0.0459822
event_55	15	-0.061538	-0.0216755	4	-0.0265163
event_55	16	0.076006	0.047499	4	0.0379834
event_55	17	-0.024238	-0.0156192	4	-0.0243012
event_55	18	0.017743	-0.0577522	4	-0.0720296
event_55	19	-0.042538	-0.074212	4	-0.0788999
event_55	20	-0.21413	0.0449144	4	0.0436078
event_55	21	-0.022259	-0.00269109	4	-0.0100956
event_55	22	0.039962	0.0356836	4	0.0353341
event_55	23	0.009607	0.0172076	4	0.0236352
event_55	24	0.13729	-0.0154664	4	-0.0205472
