# Supplementary material for: The incentive role of media companies’ executive compensation system in transformation and upgrading: Evidence from listed media companies in China
Source: PLoS One. 2023 Jun 12;18(6):e0286729. doi: 10.1371/journal.pone.0286729 (PMC10259802; doi:10.1371/journal.pone.0286729)
Supplement: S1 Dataset — (ZIP) [file pone.0286729.s001.zip › S1/LongTime/24/event_data/event_56.xlsx]

## Sheet: Sheet1
event	trdmnt	Mretwd	marketrr	markettype	expectmretnd
event_56	1	-0.037844	-0.0009207	4	2.66452e-05
event_56	2	-0.016985	0.0398096	4	0.0491225
event_56	3	0.01849	0.029858	4	0.02591
event_56	4	-0.14881	-0.0384675	4	-0.0459822
event_56	5	-0.061538	-0.0216755	4	-0.0265163
event_56	6	0.076006	0.047499	4	0.0379834
event_56	7	-0.024238	-0.0156192	4	-0.0243012
event_56	8	0.017743	-0.0577522	4	-0.0720296
event_56	9	-0.042538	-0.074212	4	-0.0788999
event_56	10	-0.21413	0.0449144	4	0.0436078
event_56	11	-0.022259	-0.00269109	4	-0.0100956
event_56	12	0.039962	0.0356836	4	0.0353341
event_56	13	0.009607	0.0172076	4	0.0236352
event_56	14	0.13729	-0.0154664	4	-0.0205472
event_56	15	-0.001992	-0.063536	4	-0.0713019
event_56	16	-0.077844	-0.016115	4	-0.0189218
event_56	17	-0.108225	-0.0308279	4	-0.0250738
event_56	18	0.033981	-0.0525147	4	-0.051318
event_56	19	-0.068545	0.0410923	4	0.0397165
event_56	20	0.030746	-0.046494	4	-0.0455149
event_56	21	-0.036675	-0.0113335	4	-0.0234829
event_56	22	-0.056345	-0.113606	4	-0.1173
event_56	23	-0.040456	0.00069633	4	0.00680673
event_56	24	-0.017485	-0.0837697	4	-0.0768547
