# Supplementary material for: The incentive role of media companies’ executive compensation system in transformation and upgrading: Evidence from listed media companies in China
Source: PLoS One. 2023 Jun 12;18(6):e0286729. doi: 10.1371/journal.pone.0286729 (PMC10259802; doi:10.1371/journal.pone.0286729)
Supplement: S1 Dataset — (ZIP) [file pone.0286729.s001.zip › S1/LongTime/24/event_data/event_57.xlsx]

## Sheet: Sheet1
event	trdmnt	Mretwd	marketrr	markettype	expectmretnd
event_57	1	-0.061538	-0.0216755	4	-0.0265163
event_57	2	0.076006	0.047499	4	0.0379834
event_57	3	-0.024238	-0.0156192	4	-0.0243012
event_57	4	0.017743	-0.0577522	4	-0.0720296
event_57	5	-0.042538	-0.074212	4	-0.0788999
event_57	6	-0.21413	0.0449144	4	0.0436078
event_57	7	-0.022259	-0.00269109	4	-0.0100956
event_57	8	0.039962	0.0356836	4	0.0353341
event_57	9	0.009607	0.0172076	4	0.0236352
event_57	10	0.13729	-0.0154664	4	-0.0205472
event_57	11	-0.001992	-0.063536	4	-0.0713019
event_57	12	-0.077844	-0.016115	4	-0.0189218
event_57	13	-0.108225	-0.0308279	4	-0.0250738
event_57	14	0.033981	-0.0525147	4	-0.051318
event_57	15	-0.068545	0.0410923	4	0.0397165
event_57	16	0.030746	-0.046494	4	-0.0455149
event_57	17	-0.036675	-0.0113335	4	-0.0234829
event_57	18	-0.056345	-0.113606	4	-0.1173
event_57	19	-0.040456	0.00069633	4	0.00680673
event_57	20	-0.017485	-0.0837697	4	-0.0768547
event_57	21	-0.120723	-0.00793364	4	-0.0103763
event_57	22	-0.341842	-0.0973602	4	-0.104191
event_57	23	0.146712	0.0597253	4	0.0671117
event_57	24	-0.122059	-0.0448047	4	-0.0482838
