# Supplementary material for: The incentive role of media companies’ executive compensation system in transformation and upgrading: Evidence from listed media companies in China
Source: PLoS One. 2023 Jun 12;18(6):e0286729. doi: 10.1371/journal.pone.0286729 (PMC10259802; doi:10.1371/journal.pone.0286729)
Supplement: S1 Dataset — (ZIP) [file pone.0286729.s001.zip › S1/LongTime/24/event_data/event_58.xlsx]

## Sheet: Sheet1
event	trdmnt	Mretwd	marketrr	markettype	expectmretnd
event_58	1	-0.105694	-0.0981401	16	-0.102037
event_58	2	0.072436	0.0607203	16	0.0734339
event_58	3	-0.070387	-0.0605901	16	-0.0866254
event_58	4	-0.034544	-0.0955374	16	-0.0762683
event_58	5	0.106322	-0.0698755	16	-0.0756988
event_58	6	-0.064935	0.0123789	16	0.00195976
event_58	7	0.071528	0.0736844	16	0.093573
event_58	8	0.124433	0.0292823	16	0.0213029
event_58	9	-0.12219	-0.142111	16	-0.15383
event_58	10	0.147735	0.0763523	16	0.0735929
event_58	11	-0.010297	-0.0189156	16	-0.00916083
event_58	12	-0.086127	-0.131729	16	-0.14191
event_58	13	-0.129665	-0.0999097	16	-0.127329
event_58	14	0.09157	0.150616	16	0.14571
event_58	15	-0.081225	-0.0864131	16	-0.0676534
event_58	16	0.013768	0.0130366	16	0.0283164
event_58	17	0.010146	0.0560251	16	0.0771559
event_58	18	0.132332	0.0040394	16	0.00680742
event_58	19	-0.011371	-0.114199	16	-0.0713636
event_58	20	0.046645	0.0732627	16	0.0607295
event_58	21	-0.056166	-0.0204331	16	-0.0258237
event_58	22	-0.034929	-0.0147965	16	-0.00402433
event_58	23	-0.132038	-0.117499	16	-0.119983
event_58	24	0.100386	0.198858	16	0.186206
