# Supplementary material for: The incentive role of media companies’ executive compensation system in transformation and upgrading: Evidence from listed media companies in China
Source: PLoS One. 2023 Jun 12;18(6):e0286729. doi: 10.1371/journal.pone.0286729 (PMC10259802; doi:10.1371/journal.pone.0286729)
Supplement: S1 Dataset — (ZIP) [file pone.0286729.s001.zip › S1/LongTime/24/event_data/event_59.xlsx]

## Sheet: Sheet1
event	trdmnt	Mretwd	marketrr	markettype	expectmretnd
event_59	1	0.12825	0.0585203	16	0.0467013
event_59	2	0.725681	0.113554	16	0.110188
event_59	3	-0.399332	-0.0381092	16	-0.055244
event_59	4	0.35186	0.18447	16	0.136944
event_59	5	-0.120177	-0.0297538	16	-0.0400606
event_59	6	0.103882	0.1212	16	0.16958
event_59	7	-0.207099	0.0311353	16	-0.0168714
event_59	8	-0.023409	-0.0682766	16	-0.0723762
event_59	9	-0.079356	-0.0102694	16	-0.0201627
event_59	10	-0.031666	0.0735823	16	0.0600143
event_59	11	0.133649	0.105522	16	0.0750182
event_59	12	-0.062291	0.00276206	16	-0.0183224
event_59	13	0.00535	0.0886976	16	0.069898
event_59	14	0.042129	0.155153	16	0.121409
event_59	15	0.138298	0.0844928	16	0.0314612
event_59	16	-0.014206	-0.138095	16	-0.100273
event_59	17	0.050057	0.124449	16	0.130906
event_59	18	0.104731	0.132068	16	0.152586
event_59	19	0.022556	0.294873	16	0.299079
event_59	20	0.121861	0.208622	16	0.19618
event_59	21	0.204344	0.592723	16	0.463146
event_59	22	-0.094922	-0.116942	16	-0.163554
event_59	23	0.037756	-0.144816	16	-0.158431
event_59	24	-0.067711	0.276169	16	0.241132
