# Supplementary material for: The incentive role of media companies’ executive compensation system in transformation and upgrading: Evidence from listed media companies in China
Source: PLoS One. 2023 Jun 12;18(6):e0286729. doi: 10.1371/journal.pone.0286729 (PMC10259802; doi:10.1371/journal.pone.0286729)
Supplement: S1 Dataset — (ZIP) [file pone.0286729.s001.zip › S1/LongTime/24/event_data/event_6.xlsx]

## Sheet: Sheet1
event	trdmnt	Mretwd	marketrr	markettype	expectmretnd
event_6	1	-0.039911	0.0356836	4	0.0317841
event_6	2	-0.104696	0.0172076	4	0.0171076
event_6	3	0.011178	-0.0154664	4	-0.020457
event_6	4	-0.033163	-0.063536	4	-0.0646184
event_6	5	0.157432	-0.016115	4	-0.022406
event_6	6	0.009119	-0.0308279	4	-0.0366063
event_6	7	0.108434	-0.0525147	4	-0.0435353
event_6	8	0.046196	0.0410923	4	0.0456141
event_6	9	0.078571	-0.046494	4	-0.0426943
event_6	10	0.104154	-0.0113335	4	-0.00556736
event_6	11	-0.667394	-0.0837697	4	-0.0923811
event_6	12	0.170492	-0.00793364	4	-0.00994915
event_6	13	-0.287115	-0.0973602	4	-0.104867
event_6	14	0.078585	0.0597253	4	0.0600868
event_6	15	-0.145719	-0.0448047	4	-0.0501857
event_6	16	-0.234542	-0.0214556	4	-0.0374126
event_6	17	0.451253	0.231172	4	0.229155
event_6	18	0.001919	0.108258	4	0.105121
event_6	19	-0.078544	-0.040033	4	-0.0521398
event_6	20	-0.149688	-0.0591562	4	-0.0467899
event_6	21	-0.061125	-0.0046078	4	-0.00390844
event_6	22	-0.151042	-0.0199134	4	-0.0176605
event_6	23	-0.119632	-0.0134915	4	0.0014573
event_6	24	0.010453	0.0123058	4	0.0138961
