# Supplementary material for: The incentive role of media companies’ executive compensation system in transformation and upgrading: Evidence from listed media companies in China
Source: PLoS One. 2023 Jun 12;18(6):e0286729. doi: 10.1371/journal.pone.0286729 (PMC10259802; doi:10.1371/journal.pone.0286729)
Supplement: S1 Dataset — (ZIP) [file pone.0286729.s001.zip › S1/LongTime/24/event_data/event_60.xlsx]

## Sheet: Sheet1
event	trdmnt	Mretwd	marketrr	markettype	expectmretnd
event_60	1	-0.078959	-0.116942	16	-0.163367
event_60	2	-0.311916	-0.144816	16	-0.227579
event_60	3	-0.278514	-0.212035	16	-0.186932
event_60	4	0.288849	0.0460071	16	0.0199257
event_60	5	0.181376	0.276169	16	0.309081
event_60	6	0.375882	0.20143	16	0.179769
event_60	7	0.211629	0.0531778	16	0.0761446
event_60	8	-0.269507	-0.00359894	16	-0.0230531
event_60	9	0.018608	0.0694527	16	0.0373109
event_60	10	0.088493	0.0485109	16	0.0357622
event_60	11	-0.046643	-0.0882104	16	-0.0887185
event_60	12	-0.051212	-0.0495839	16	-0.0447303
event_60	13	0.007229	0.0773335	16	0.039573
event_60	14	-0.022488	-0.0122825	16	-0.0248174
event_60	15	-0.048703	-0.060678	16	-0.0503714
event_60	16	0.020581	-0.0697388	16	-0.0584612
event_60	17	0.067557	0.0227785	16	0.0225572
event_60	18	-0.144274	-0.0566943	16	-0.0381728
event_60	19	0.218543	0.0872705	16	0.0534683
event_60	20	-0.019928	0.0475221	16	0.0289192
event_60	21	-0.099353	-0.0238224	16	-0.0437906
event_60	22	0.155208	-0.0787293	16	-0.0664416
event_60	23	0.07928	-0.0181407	16	-0.0167053
event_60	24	-0.311467	-0.0187122	16	-0.0429914
