# Supplementary material for: The incentive role of media companies’ executive compensation system in transformation and upgrading: Evidence from listed media companies in China
Source: PLoS One. 2023 Jun 12;18(6):e0286729. doi: 10.1371/journal.pone.0286729 (PMC10259802; doi:10.1371/journal.pone.0286729)
Supplement: S1 Dataset — (ZIP) [file pone.0286729.s001.zip › S1/LongTime/24/event_data/event_61.xlsx]

## Sheet: Sheet1
event	trdmnt	Mretwd	marketrr	markettype	expectmretnd
event_61	1	-0.269507	-0.00359894	16	-0.0230531
event_61	2	0.018608	0.0694527	16	0.0373109
event_61	3	0.088493	0.0485109	16	0.0357622
event_61	4	-0.046643	-0.0882104	16	-0.0887185
event_61	5	-0.051212	-0.0495839	16	-0.0447303
event_61	6	0.007229	0.0773335	16	0.039573
event_61	7	-0.022488	-0.0122825	16	-0.0248174
event_61	8	-0.048703	-0.060678	16	-0.0503714
event_61	9	0.020581	-0.0697388	16	-0.0584612
event_61	10	0.067557	0.0227785	16	0.0225572
event_61	11	-0.144274	-0.0566943	16	-0.0381728
event_61	12	0.218543	0.0872705	16	0.0534683
event_61	13	-0.019928	0.0475221	16	0.0289192
event_61	14	-0.099353	-0.0238224	16	-0.0437906
event_61	15	0.155208	-0.0787293	16	-0.0664416
event_61	16	0.07928	-0.0181407	16	-0.0167053
event_61	17	-0.311467	-0.0187122	16	-0.0429914
event_61	18	-0.104954	-0.0894733	16	-0.115194
event_61	19	0.071295	-0.0270314	16	-0.012475
event_61	20	-0.09282	-0.0900399	16	-0.0810172
event_61	21	-0.072394	-0.0149502	16	-0.00591052
event_61	22	-0.05307	-0.0909882	16	-0.103898
event_61	23	0.075824	0.0510585	16	0.0682091
event_61	24	-0.046987	-0.0367802	16	-0.0512327
