# Supplementary material for: The incentive role of media companies’ executive compensation system in transformation and upgrading: Evidence from listed media companies in China
Source: PLoS One. 2023 Jun 12;18(6):e0286729. doi: 10.1371/journal.pone.0286729 (PMC10259802; doi:10.1371/journal.pone.0286729)
Supplement: S1 Dataset — (ZIP) [file pone.0286729.s001.zip › S1/LongTime/24/event_data/event_62.xlsx]

## Sheet: Sheet1
event	trdmnt	Mretwd	marketrr	markettype	expectmretnd
event_62	1	0.03489	0.18447	16	0.179869
event_62	2	-0.116014	-0.0297538	16	-0.0312526
event_62	3	0.782389	0.1212	16	0.128267
event_62	4	0.032096	0.0311353	16	0.0133478
event_62	5	0.172561	-0.0682766	16	-0.0661066
event_62	6	-0.186549	-0.0102694	16	-0.00796715
event_62	7	0.157793	0.0735823	16	0.0749593
event_62	8	0.027147	0.105522	16	0.0996942
event_62	9	-0.173679	0.00276206	16	0.0128334
event_62	10	-0.001958	0.0886976	16	0.0758006
event_62	11	-0.141269	-0.138095	16	-0.13475
event_62	12	0.3115	0.124449	16	0.157109
event_62	13	0.139954	0.132068	16	0.156804
event_62	14	0.456444	0.294873	16	0.295362
event_62	15	0.158136	0.208622	16	0.224327
event_62	16	0.144667	0.592723	16	0.439215
event_62	17	-0.125801	-0.116942	16	-0.138539
event_62	18	0.0493	-0.144816	16	-0.180897
event_62	19	-0.271746	-0.212035	16	-0.214188
event_62	20	0.219704	0.0460071	16	0.0444764
event_62	21	0.147248	0.276169	16	0.237496
event_62	22	-0.062305	0.20143	16	0.126607
event_62	23	0.049834	0.0531778	16	0.0515482
event_62	24	-0.103165	0.128883	16	0.102528
