# Supplementary material for: The incentive role of media companies’ executive compensation system in transformation and upgrading: Evidence from listed media companies in China
Source: PLoS One. 2023 Jun 12;18(6):e0286729. doi: 10.1371/journal.pone.0286729 (PMC10259802; doi:10.1371/journal.pone.0286729)
Supplement: S1 Dataset — (ZIP) [file pone.0286729.s001.zip › S1/LongTime/24/event_data/event_63.xlsx]

## Sheet: Sheet1
event	trdmnt	Mretwd	marketrr	markettype	expectmretnd
event_63	1	0.3115	0.124449	16	0.157109
event_63	2	0.139954	0.132068	16	0.156804
event_63	3	0.456444	0.294873	16	0.295362
event_63	4	0.158136	0.208622	16	0.224327
event_63	5	0.144667	0.592723	16	0.439215
event_63	6	-0.125801	-0.116942	16	-0.138539
event_63	7	0.0493	-0.144816	16	-0.180897
event_63	8	-0.271746	-0.212035	16	-0.214188
event_63	9	0.219704	0.0460071	16	0.0444764
event_63	10	0.147248	0.276169	16	0.237496
event_63	11	-0.062305	0.20143	16	0.126607
event_63	12	0.049834	0.0531778	16	0.0515482
event_63	13	-0.103165	0.128883	16	0.102528
event_63	14	-0.07904	-0.0500767	16	-0.0609469
event_63	15	0.016858	0.0739179	16	0.0433623
event_63	16	-0.120573	-0.00359894	16	-0.0131415
event_63	17	0.016281	0.0694527	16	0.0236154
event_63	18	0.003373	0.0485109	16	0.0161908
event_63	19	-0.147899	-0.0882104	16	-0.0940271
event_63	20	-0.025641	-0.0495839	16	-0.0316715
event_63	21	0.035425	0.0773335	16	0.044224
event_63	22	-0.112414	-0.0122825	16	-0.0115876
event_63	23	-0.046256	-0.060678	16	-0.0413587
event_63	24	-0.085326	-0.0697388	16	-0.0572815
