# Supplementary material for: The incentive role of media companies’ executive compensation system in transformation and upgrading: Evidence from listed media companies in China
Source: PLoS One. 2023 Jun 12;18(6):e0286729. doi: 10.1371/journal.pone.0286729 (PMC10259802; doi:10.1371/journal.pone.0286729)
Supplement: S1 Dataset — (ZIP) [file pone.0286729.s001.zip › S1/LongTime/24/event_data/event_65.xlsx]

## Sheet: Sheet1
event	trdmnt	Mretwd	marketrr	markettype	expectmretnd
event_65	1	0.37074	0.113554	16	0.130238
event_65	2	-0.321095	-0.0381092	16	-0.0490629
event_65	3	0.110514	0.18447	16	0.147556
event_65	4	-0.250756	-0.0297538	16	-0.0111231
event_65	5	0.191764	0.1212	16	0.168683
event_65	6	-0.129388	-0.0102694	16	-0.0196068
event_65	7	-0.001168	0.0735823	16	0.0596828
event_65	8	0.092398	0.105522	16	0.0754392
event_65	9	-0.049251	0.00276206	16	-0.0184528
event_65	10	0.039414	0.0886976	16	0.0695356
event_65	11	0.029614	0.155153	16	0.121544
event_65	12	-0.058225	0.0109115	16	-0.00706077
event_65	13	-0.001117	0.0844928	16	0.0329766
event_65	14	-0.241238	-0.138095	16	-0.0979325
event_65	15	0.244226	0.124449	16	0.104548
event_65	16	0.183254	0.132068	16	0.135969
event_65	17	0.07777	0.294873	16	0.2982
event_65	18	0.023537	0.208622	16	0.18899
event_65	19	0.327383	0.592723	16	0.493723
event_65	20	-0.272852	-0.116942	16	-0.155448
event_65	21	-0.310345	-0.144816	16	-0.182814
event_65	22	0.409091	0.276169	16	0.232104
event_65	23	-0.060968	0.20143	16	0.160818
event_65	24	-0.004122	0.0531778	16	0.0685806
