# Supplementary material for: The incentive role of media companies’ executive compensation system in transformation and upgrading: Evidence from listed media companies in China
Source: PLoS One. 2023 Jun 12;18(6):e0286729. doi: 10.1371/journal.pone.0286729 (PMC10259802; doi:10.1371/journal.pone.0286729)
Supplement: S1 Dataset — (ZIP) [file pone.0286729.s001.zip › S1/LongTime/24/event_data/event_66.xlsx]

## Sheet: Sheet1
event	trdmnt	Mretwd	marketrr	markettype	expectmretnd
event_66	1	0.036998	0.0694527	16	0.0347357
event_66	2	0.524975	0.0485109	16	0.0265036
event_66	3	-0.201203	-0.0882104	16	-0.083939
event_66	4	-0.000837	-0.0495839	16	-0.0340929
event_66	5	0.098827	0.0773335	16	0.0383668
event_66	6	-0.207698	-0.0122825	16	-0.0227416
event_66	7	-0.018759	-0.060678	16	-0.0600821
event_66	8	-0.169608	-0.0697388	16	-0.0621693
event_66	9	-0.046045	0.0227785	16	0.0231011
event_66	10	0.018564	-0.0566943	16	-0.0404939
event_66	11	0.029769	0.0872705	16	0.0629533
event_66	12	-0.079646	0.0475221	16	0.0269909
event_66	13	-0.028846	-0.0238224	16	-0.0480578
event_66	14	-0.073267	-0.0787293	16	-0.0821232
event_66	15	0.014957	-0.0181407	16	-0.0226164
event_66	16	0.000702	-0.0514552	16	-0.0717167
event_66	17	-0.007714	-0.0337319	16	-0.035369
event_66	18	0.024028	0.127541	16	0.129334
event_66	19	-0.010352	-0.0258714	16	-0.0281696
event_66	20	-0.136681	-0.0187122	16	-0.0273029
event_66	21	-0.13754	-0.0894733	16	-0.0952536
event_66	22	0.015948	-0.0270314	16	-0.0202292
event_66	23	-0.065559	-0.0900399	16	-0.0891358
event_66	24	-0.021739	-0.0149502	16	-0.0127476
