# Supplementary material for: The incentive role of media companies’ executive compensation system in transformation and upgrading: Evidence from listed media companies in China
Source: PLoS One. 2023 Jun 12;18(6):e0286729. doi: 10.1371/journal.pone.0286729 (PMC10259802; doi:10.1371/journal.pone.0286729)
Supplement: S1 Dataset — (ZIP) [file pone.0286729.s001.zip › S1/LongTime/24/event_data/event_67.xlsx]

## Sheet: Sheet1
event	trdmnt	Mretwd	marketrr	markettype	expectmretnd
event_67	1	0.065809	0.0292823	16	-0.00209748
event_67	2	-0.106368	-0.142111	16	-0.140829
event_67	3	0.178947	0.0763523	16	0.052351
event_67	4	0.06456	-0.0189156	16	-0.0235629
event_67	5	-0.022581	-0.131729	16	-0.141533
event_67	6	-0.221122	-0.0999097	16	-0.126227
event_67	7	0.150424	0.150616	16	0.145009
event_67	8	-0.001842	-0.0864131	16	-0.0685984
event_67	9	0.089299	0.0130366	16	0.0274172
event_67	10	0.050349	0.0560251	16	0.0766773
event_67	11	0.083766	0.0040394	16	0.00738558
event_67	12	0.10006	-0.114199	16	-0.0726902
event_67	13	0.143791	0.0732627	16	0.059573
event_67	14	0.014286	-0.0204331	16	-0.0266624
event_67	15	0.140845	-0.0147965	16	-0.00611688
event_67	16	-0.268724	-0.117499	16	-0.118356
event_67	17	0.294316	0.198858	16	0.183841
event_67	18	0.165217	0.0587533	16	0.0875815
event_67	19	0.130597	0.0759607	16	0.0928974
event_67	20	0.033003	-0.0319787	16	0.0121121
event_67	21	0.166134	-0.00309018	16	0.029149
event_67	22	0.162877	0.210198	16	0.206094
event_67	23	-0.015348	-0.105683	16	-0.0629424
event_67	24	0.076739	0.122184	16	0.12361
