# Supplementary material for: The incentive role of media companies’ executive compensation system in transformation and upgrading: Evidence from listed media companies in China
Source: PLoS One. 2023 Jun 12;18(6):e0286729. doi: 10.1371/journal.pone.0286729 (PMC10259802; doi:10.1371/journal.pone.0286729)
Supplement: S1 Dataset — (ZIP) [file pone.0286729.s001.zip › S1/LongTime/24/event_data/event_68.xlsx]

## Sheet: Sheet1
event	trdmnt	Mretwd	marketrr	markettype	expectmretnd
event_68	1	0.162877	0.210198	16	0.206094
event_68	2	-0.015348	-0.105683	16	-0.0629424
event_68	3	0.076739	0.122184	16	0.12361
event_68	4	0.057906	0.0585203	16	0.0473842
event_68	5	0.410526	0.113554	16	0.113308
event_68	6	-0.23806	-0.0381092	16	-0.0567947
event_68	7	0.059745	0.18447	16	0.139726
event_68	8	-0.042514	-0.0297538	16	-0.0408146
event_68	9	0.250965	0.1212	16	0.168079
event_68	10	-0.186883	0.0311353	16	-0.0170888
event_68	11	-0.051053	-0.0682766	16	-0.0720821
event_68	12	0.0376	-0.0102694	16	-0.0214622
event_68	13	0.04279	0.0735823	16	0.059205
event_68	14	-0.015213	0.105522	16	0.0765372
event_68	15	-0.14205	0.00276206	16	-0.0175248
event_68	16	-0.003513	0.0886976	16	0.0699923
event_68	17	0.062142	0.155153	16	0.121194
event_68	18	0.060581	0.0109115	16	-0.00832466
event_68	19	-0.092723	0.0844928	16	0.0339723
event_68	20	-0.089263	-0.138095	16	-0.0994993
event_68	21	0.184186	0.124449	16	0.156039
event_68	22	0.087565	0.132068	16	0.147694
event_68	23	0.340074	0.294873	16	0.298266
event_68	24	-0.164883	0.208622	16	0.183439
