# Supplementary material for: The incentive role of media companies’ executive compensation system in transformation and upgrading: Evidence from listed media companies in China
Source: PLoS One. 2023 Jun 12;18(6):e0286729. doi: 10.1371/journal.pone.0286729 (PMC10259802; doi:10.1371/journal.pone.0286729)
Supplement: S1 Dataset — (ZIP) [file pone.0286729.s001.zip › S1/LongTime/24/event_data/event_69.xlsx]

## Sheet: Sheet1
event	trdmnt	Mretwd	marketrr	markettype	expectmretnd
event_69	1	-0.003513	0.0886976	16	0.0699923
event_69	2	0.062142	0.155153	16	0.121194
event_69	3	0.060581	0.0109115	16	-0.00832466
event_69	4	-0.092723	0.0844928	16	0.0339723
event_69	5	-0.089263	-0.138095	16	-0.0994993
event_69	6	0.184186	0.124449	16	0.156039
event_69	7	0.087565	0.132068	16	0.147694
event_69	8	0.340074	0.294873	16	0.298266
event_69	9	-0.164883	0.208622	16	0.183439
event_69	10	0.295664	0.592723	16	0.433495
event_69	11	-0.19625	-0.116942	16	-0.159906
event_69	12	-0.170778	-0.144816	16	-0.157413
event_69	13	0.09077	-0.212035	16	-0.223448
event_69	14	0.01049	0.20143	16	0.125451
event_69	15	0.019377	0.0531778	16	0.0615934
event_69	16	-0.387644	-0.293043	16	-0.295852
event_69	17	-0.128603	-0.0579122	16	-0.0568369
event_69	18	0.346056	0.237679	16	0.228301
event_69	19	0.026465	0.0054503	16	-0.014281
event_69	20	-0.104052	0.0351984	16	0.0264176
event_69	21	-0.002055	0.128883	16	0.0999279
event_69	22	0.062462	-0.0500767	16	-0.0577396
event_69	23	0.039922	0.0739179	16	0.0458352
event_69	24	0.009363	-0.00359894	16	-0.0216921
