# Supplementary material for: The incentive role of media companies’ executive compensation system in transformation and upgrading: Evidence from listed media companies in China
Source: PLoS One. 2023 Jun 12;18(6):e0286729. doi: 10.1371/journal.pone.0286729 (PMC10259802; doi:10.1371/journal.pone.0286729)
Supplement: S1 Dataset — (ZIP) [file pone.0286729.s001.zip › S1/LongTime/24/event_data/event_7.xlsx]

## Sheet: Sheet1
event	trdmnt	Mretwd	marketrr	markettype	expectmretnd
event_7	1	0.104418	0.0504265	4	0.0546797
event_7	2	-0.130909	-0.0196754	4	-0.0197722
event_7	3	0.045188	0.0783725	4	0.115684
event_7	4	-0.069656	-0.023894	4	-0.0149413
event_7	5	0.129948	0.0263259	4	0.0234235
event_7	6	-0.02818	0.0499795	4	0.0468296
event_7	7	-0.025862	-0.0263221	4	-0.0201237
event_7	8	-0.081255	-0.0150587	4	-0.00766737
event_7	9	0.042907	0.0312131	4	0.0349937
event_7	10	0.008505	0.0496506	4	0.0612401
event_7	11	0.060759	0.0876317	4	0.0941546
event_7	12	0.097056	0.0678004	4	0.0832634
event_7	13	0.096447	0.145941	4	0.16686
event_7	14	0.074735	0.0185409	4	0.0201909
event_7	15	-0.031385	0.0493495	4	0.0466398
event_7	16	0.051461	-0.048169	4	-0.08693
event_7	17	0.355429	-0.0852152	4	-0.0881211
event_7	18	0.254032	-0.163171	4	-0.173089
event_7	19	-0.322972	-0.135356	4	-0.118588
event_7	20	-0.067546	-0.0549856	4	-0.0556019
event_7	21	0.162422	0.240154	4	0.263052
event_7	22	0.022395	0.128094	4	0.153619
event_7	23	-0.028571	0.088443	4	0.105555
event_7	24	-0.326961	-0.28893	4	-0.264531
