# Supplementary material for: The incentive role of media companies’ executive compensation system in transformation and upgrading: Evidence from listed media companies in China
Source: PLoS One. 2023 Jun 12;18(6):e0286729. doi: 10.1371/journal.pone.0286729 (PMC10259802; doi:10.1371/journal.pone.0286729)
Supplement: S1 Dataset — (ZIP) [file pone.0286729.s001.zip › S1/LongTime/24/event_data/event_70.xlsx]

## Sheet: Sheet1
event	trdmnt	Mretwd	marketrr	markettype	expectmretnd
event_70	1	0.019377	0.0531778	16	0.0615934
event_70	2	-0.387644	-0.293043	16	-0.295852
event_70	3	-0.128603	-0.0579122	16	-0.0568369
event_70	4	0.346056	0.237679	16	0.228301
event_70	5	0.026465	0.0054503	16	-0.014281
event_70	6	-0.104052	0.0351984	16	0.0264176
event_70	7	-0.002055	0.128883	16	0.0999279
event_70	8	0.062462	-0.0500767	16	-0.0577396
event_70	9	0.039922	0.0739179	16	0.0458352
event_70	10	0.009363	-0.00359894	16	-0.0216921
event_70	11	-0.025974	0.0694527	16	0.0264828
event_70	12	0.039048	0.0485109	16	0.0234232
event_70	13	-0.067828	-0.0882104	16	-0.0947685
event_70	14	-0.060964	-0.0495839	16	-0.0238477
event_70	15	0.033508	0.0773335	16	0.040505
event_70	16	-0.074975	-0.0122825	16	-0.0129955
event_70	17	-0.125958	-0.060678	16	-0.029917
event_70	18	-0.028822	-0.0697388	16	-0.0475759
event_70	19	0.01746	0.0227785	16	0.0307065
event_70	20	-0.069054	-0.0566943	16	-0.0339841
event_70	21	0.053571	0.0872705	16	0.0512672
event_70	22	-0.03781	0.0475221	16	0.0193821
event_70	23	-0.001355	-0.0238224	16	-0.027241
event_70	24	-0.05156	-0.0787293	16	-0.0748665
