# Supplementary material for: The incentive role of media companies’ executive compensation system in transformation and upgrading: Evidence from listed media companies in China
Source: PLoS One. 2023 Jun 12;18(6):e0286729. doi: 10.1371/journal.pone.0286729 (PMC10259802; doi:10.1371/journal.pone.0286729)
Supplement: S1 Dataset — (ZIP) [file pone.0286729.s001.zip › S1/LongTime/24/event_data/event_71.xlsx]

## Sheet: Sheet1
event	trdmnt	Mretwd	marketrr	markettype	expectmretnd
event_71	1	0.798769	0.592723	16	0.472002
event_71	2	-0.264171	-0.116942	16	-0.188686
event_71	3	-0.184161	-0.144816	16	-0.198803
event_71	4	0.061698	-0.212035	16	-0.201844
event_71	5	0.192476	0.0460071	16	0.0358192
event_71	6	0.041408	0.276169	16	0.281666
event_71	7	0.04409	0.20143	16	0.151806
event_71	8	0.122539	0.0531778	16	0.0694455
event_71	9	-0.266097	0.0351984	16	0.0221152
event_71	10	-0.062905	0.128883	16	0.105706
event_71	11	-0.116857	-0.0500767	16	-0.0592573
event_71	12	0.042966	0.0739179	16	0.0587356
event_71	13	0.106453	-0.00359894	16	-0.0253596
event_71	14	0.028007	0.0694527	16	0.0372525
event_71	15	0.068269	0.0485109	16	0.0358841
event_71	16	-0.126013	-0.0882104	16	-0.088246
event_71	17	-0.107106	-0.0495839	16	-0.0387267
event_71	18	-0.001922	0.0773335	16	0.0399747
event_71	19	-0.041602	-0.0122825	16	-0.0283096
event_71	20	-0.128215	-0.060678	16	-0.0540124
event_71	21	-0.03527	0.0227785	16	0.0215794
event_71	22	-0.247904	-0.0566943	16	-0.0377283
event_71	23	0.065287	0.0872705	16	0.0464052
event_71	24	0.064275	0.0475221	16	0.0307269
