# Supplementary material for: The incentive role of media companies’ executive compensation system in transformation and upgrading: Evidence from listed media companies in China
Source: PLoS One. 2023 Jun 12;18(6):e0286729. doi: 10.1371/journal.pone.0286729 (PMC10259802; doi:10.1371/journal.pone.0286729)
Supplement: S1 Dataset — (ZIP) [file pone.0286729.s001.zip › S1/LongTime/24/event_data/event_72.xlsx]

## Sheet: Sheet1
event	trdmnt	Mretwd	marketrr	markettype	expectmretnd
event_72	1	-0.266097	0.0351984	16	0.0221152
event_72	2	-0.062905	0.128883	16	0.105706
event_72	3	-0.116857	-0.0500767	16	-0.0592573
event_72	4	0.042966	0.0739179	16	0.0587356
event_72	5	0.106453	-0.00359894	16	-0.0253596
event_72	6	0.028007	0.0694527	16	0.0372525
event_72	7	0.068269	0.0485109	16	0.0358841
event_72	8	-0.126013	-0.0882104	16	-0.088246
event_72	9	-0.107106	-0.0495839	16	-0.0387267
event_72	10	-0.001922	0.0773335	16	0.0399747
event_72	11	-0.041602	-0.0122825	16	-0.0283096
event_72	12	-0.128215	-0.060678	16	-0.0540124
event_72	13	-0.03527	0.0227785	16	0.0215794
event_72	14	-0.247904	-0.0566943	16	-0.0377283
event_72	15	0.065287	0.0872705	16	0.0464052
event_72	16	0.064275	0.0475221	16	0.0307269
event_72	17	-0.113764	-0.0238224	16	-0.0439209
event_72	18	-0.074485	-0.0787293	16	-0.0839046
event_72	19	-0.058219	-0.0181407	16	-0.027026
event_72	20	-0.116364	-0.0514552	16	-0.0457635
event_72	21	-0.037037	-0.0337319	16	-0.039843
event_72	22	0.121795	0.127541	16	0.111617
event_72	23	-0.228571	-0.0258714	16	-0.0351015
event_72	24	-0.041975	-0.0187122	16	-0.0283275
