# Supplementary material for: The incentive role of media companies’ executive compensation system in transformation and upgrading: Evidence from listed media companies in China
Source: PLoS One. 2023 Jun 12;18(6):e0286729. doi: 10.1371/journal.pone.0286729 (PMC10259802; doi:10.1371/journal.pone.0286729)
Supplement: S1 Dataset — (ZIP) [file pone.0286729.s001.zip › S1/LongTime/24/event_data/event_73.xlsx]

## Sheet: Sheet1
event	trdmnt	Mretwd	marketrr	markettype	expectmretnd
event_73	1	0.267248	-0.105683	16	-0.104434
event_73	2	0.210263	0.122184	16	0.135631
event_73	3	0.101861	0.0585203	16	0.0423657
event_73	4	0.8855	0.113554	16	0.0949757
event_73	5	-0.380289	-0.0381092	16	-0.0381357
event_73	6	0.164659	0.18447	16	0.171061
event_73	7	0.075477	0.105522	16	0.0858632
event_73	8	-0.105973	0.00276206	16	-0.0132333
event_73	9	0.056034	0.0886976	16	0.0729187
event_73	10	0.140136	0.155153	16	0.129309
event_73	11	0.017303	0.0109115	16	-0.00411908
event_73	12	-0.009384	0.0844928	16	0.0453206
event_73	13	-0.029011	-0.138095	16	-0.121175
event_73	14	-0.080488	0.124449	16	0.107046
event_73	15	0.079576	0.132068	16	0.136772
event_73	16	0.484644	0.294873	16	0.295117
event_73	17	-0.127844	0.208622	16	0.190137
event_73	18	0.168406	0.592723	16	0.494985
event_73	19	-0.127379	0.276169	16	0.236395
event_73	20	0.075503	0.20143	16	0.159792
event_73	21	0.107644	0.0531778	16	0.0677209
event_73	22	-0.366197	-0.293043	16	-0.315329
event_73	23	0.204473	0.128883	16	0.0960143
event_73	24	-0.035185	-0.0500767	16	-0.0734857
