# Supplementary material for: The incentive role of media companies’ executive compensation system in transformation and upgrading: Evidence from listed media companies in China
Source: PLoS One. 2023 Jun 12;18(6):e0286729. doi: 10.1371/journal.pone.0286729 (PMC10259802; doi:10.1371/journal.pone.0286729)
Supplement: S1 Dataset — (ZIP) [file pone.0286729.s001.zip › S1/LongTime/24/event_data/event_74.xlsx]

## Sheet: Sheet1
event	trdmnt	Mretwd	marketrr	markettype	expectmretnd
event_74	1	-0.105973	0.00276206	16	-0.0132333
event_74	2	0.056034	0.0886976	16	0.0729187
event_74	3	0.140136	0.155153	16	0.129309
event_74	4	0.017303	0.0109115	16	-0.00411908
event_74	5	-0.009384	0.0844928	16	0.0453206
event_74	6	-0.029011	-0.138095	16	-0.121175
event_74	7	-0.080488	0.124449	16	0.107046
event_74	8	0.079576	0.132068	16	0.136772
event_74	9	0.484644	0.294873	16	0.295117
event_74	10	-0.127844	0.208622	16	0.190137
event_74	11	0.168406	0.592723	16	0.494985
event_74	12	-0.127379	0.276169	16	0.236395
event_74	13	0.075503	0.20143	16	0.159792
event_74	14	0.107644	0.0531778	16	0.0677209
event_74	15	-0.366197	-0.293043	16	-0.315329
event_74	16	0.204473	0.128883	16	0.0960143
event_74	17	-0.035185	-0.0500767	16	-0.0734857
event_74	18	-0.039347	0.0739179	16	0.0527187
event_74	19	0.048951	-0.00359894	16	-0.0183081
event_74	20	0.133333	0.0694527	16	0.0418552
event_74	21	-0.021849	0.0485109	16	0.032161
event_74	22	-0.152921	-0.0882104	16	-0.0846669
event_74	23	-0.055781	-0.0495839	16	-0.0404047
event_74	24	-0.002148	0.0773335	16	0.0418056
