# Supplementary material for: The incentive role of media companies’ executive compensation system in transformation and upgrading: Evidence from listed media companies in China
Source: PLoS One. 2023 Jun 12;18(6):e0286729. doi: 10.1371/journal.pone.0286729 (PMC10259802; doi:10.1371/journal.pone.0286729)
Supplement: S1 Dataset — (ZIP) [file pone.0286729.s001.zip › S1/LongTime/24/event_data/event_75.xlsx]

## Sheet: Sheet1
event	trdmnt	Mretwd	marketrr	markettype	expectmretnd
event_75	1	0.075503	0.20143	16	0.159792
event_75	2	0.107644	0.0531778	16	0.0677209
event_75	3	-0.366197	-0.293043	16	-0.315329
event_75	4	0.204473	0.128883	16	0.0960143
event_75	5	-0.035185	-0.0500767	16	-0.0734857
event_75	6	-0.039347	0.0739179	16	0.0527187
event_75	7	0.048951	-0.00359894	16	-0.0183081
event_75	8	0.133333	0.0694527	16	0.0418552
event_75	9	-0.021849	0.0485109	16	0.032161
event_75	10	-0.152921	-0.0882104	16	-0.0846669
event_75	11	-0.055781	-0.0495839	16	-0.0404047
event_75	12	-0.002148	0.0773335	16	0.0418056
event_75	13	-0.095802	-0.0122825	16	-0.027493
event_75	14	-0.111905	-0.060678	16	-0.0742346
event_75	15	-0.040214	-0.0697388	16	-0.0784137
event_75	16	0.136764	0.0227785	16	0.025249
event_75	17	-0.001235	-0.0566943	16	-0.0405673
event_75	18	-0.008653	0.0872705	16	0.0557275
event_75	19	0.022444	0.0475221	16	0.0353867
event_75	20	-0.018293	-0.0238224	16	-0.0436203
event_75	21	-0.031056	-0.0787293	16	-0.0915156
event_75	22	-0.189744	-0.0187122	16	-0.027094
event_75	23	-0.375	-0.0894733	16	-0.0943224
event_75	24	-0.048101	-0.0270314	16	-0.0199809
