# Supplementary material for: The incentive role of media companies’ executive compensation system in transformation and upgrading: Evidence from listed media companies in China
Source: PLoS One. 2023 Jun 12;18(6):e0286729. doi: 10.1371/journal.pone.0286729 (PMC10259802; doi:10.1371/journal.pone.0286729)
Supplement: S1 Dataset — (ZIP) [file pone.0286729.s001.zip › S1/LongTime/24/event_data/event_76.xlsx]

## Sheet: Sheet1
event	trdmnt	Mretwd	marketrr	markettype	expectmretnd
event_76	1	0.154264	0.237679	16	0.252507
event_76	2	-0.15556	0.0054503	16	-0.0143057
event_76	3	-0.154456	0.0351984	16	0.0248948
event_76	4	0.080737	0.128883	16	0.110313
event_76	5	0.101176	-0.0500767	16	-0.0629411
event_76	6	0.021902	0.0739179	16	0.0519087
event_76	7	-0.037114	-0.00359894	16	-0.0193527
event_76	8	-0.009229	0.0694527	16	0.04134
event_76	9	0.079452	0.0485109	16	0.0308255
event_76	10	-0.217259	-0.0882104	16	-0.0795259
event_76	11	-0.111543	-0.0495839	16	-0.0401143
event_76	12	0.084672	0.0773335	16	0.041358
event_76	13	-0.051144	-0.0122825	16	-0.0277197
event_76	14	0.046809	-0.060678	16	-0.0750613
event_76	15	-0.147696	-0.0697388	16	-0.077842
event_76	16	-0.016674	0.0227785	16	0.0260565
event_76	17	-0.023463	-0.0566943	16	-0.0404497
event_76	18	0.050538	0.0872705	16	0.0554224
event_76	19	0.169558	0.0475221	16	0.0346361
event_76	20	-0.16588	-0.0238224	16	-0.0428673
event_76	21	-0.081649	-0.0787293	16	-0.09126
event_76	22	-0.104754	-0.0181407	16	-0.0220598
event_76	23	-0.036381	-0.0514552	16	-0.0325393
event_76	24	0.1	-0.0337319	16	-0.0215612
