# Supplementary material for: The incentive role of media companies’ executive compensation system in transformation and upgrading: Evidence from listed media companies in China
Source: PLoS One. 2023 Jun 12;18(6):e0286729. doi: 10.1371/journal.pone.0286729 (PMC10259802; doi:10.1371/journal.pone.0286729)
Supplement: S1 Dataset — (ZIP) [file pone.0286729.s001.zip › S1/LongTime/24/event_data/event_77.xlsx]

## Sheet: Sheet1
event	trdmnt	Mretwd	marketrr	markettype	expectmretnd
event_77	1	0.15358	-0.0381092	16	-0.0605604
event_77	2	0.169344	0.18447	16	0.138682
event_77	3	-0.050058	-0.0297538	16	-0.0407414
event_77	4	0.259804	0.1212	16	0.167989
event_77	5	-0.038911	0.0311353	16	-0.0186799
event_77	6	-0.243927	-0.0682766	16	-0.0700302
event_77	7	-0.04739	-0.0102694	16	-0.0205179
event_77	8	0.150406	0.0735823	16	0.0580353
event_77	9	0.07335	0.105522	16	0.0756335
event_77	10	-0.161959	0.00276206	16	-0.0173257
event_77	11	0.009785	0.0886976	16	0.0698508
event_77	12	0.00646	0.155153	16	0.121793
event_77	13	-0.103771	0.0109115	16	-0.00657623
event_77	14	-0.031931	-0.138095	16	-0.10009
event_77	15	0.491985	0.124449	16	0.146005
event_77	16	0.650826	0.132068	16	0.16131
event_77	17	0.172966	0.294873	16	0.275564
event_77	18	0.40621	0.208622	16	0.198322
event_77	19	0.132421	0.592723	16	0.412345
event_77	20	-0.236803	-0.116942	16	-0.147585
event_77	21	-0.043856	-0.144816	16	-0.167544
event_77	22	-0.316428	-0.212035	16	-0.235721
event_77	23	0.208395	0.0460071	16	0.0695549
event_77	24	0.170499	0.276169	16	0.235625
