# Supplementary material for: The incentive role of media companies’ executive compensation system in transformation and upgrading: Evidence from listed media companies in China
Source: PLoS One. 2023 Jun 12;18(6):e0286729. doi: 10.1371/journal.pone.0286729 (PMC10259802; doi:10.1371/journal.pone.0286729)
Supplement: S1 Dataset — (ZIP) [file pone.0286729.s001.zip › S1/LongTime/24/event_data/event_78.xlsx]

## Sheet: Sheet1
event	trdmnt	Mretwd	marketrr	markettype	expectmretnd
event_78	1	-0.080074	0.0560251	16	0.0796967
event_78	2	0.10395	0.0040394	16	-0.00136276
event_78	3	0.040741	-0.114199	16	-0.0893891
event_78	4	0.143238	0.0732627	16	0.0675699
event_78	5	-0.043969	-0.0204331	16	-0.0243529
event_78	6	0.131868	-0.0147965	16	-0.00867369
event_78	7	-0.202445	-0.117499	16	-0.126947
event_78	8	0.164563	0.198858	16	0.183318
event_78	9	0.042973	0.0587533	16	0.0887457
event_78	10	0.067186	0.0759607	16	0.0934956
event_78	11	0.039652	-0.0319787	16	0.0120482
event_78	12	0.154232	-0.00309018	16	0.0292634
event_78	13	0.15942	0.210198	16	0.206128
event_78	14	0.07044	-0.105683	16	-0.0637672
event_78	15	0.279671	0.122184	16	0.121677
event_78	16	-0.029752	0.0585203	16	0.0482353
event_78	17	0.335415	0.113554	16	0.114052
event_78	18	-0.421687	-0.0381092	16	-0.055029
event_78	19	0.434314	0.18447	16	0.136159
event_78	20	-0.123889	-0.0297538	16	-0.0400246
event_78	21	0.226253	0.1212	16	0.168332
event_78	22	-0.09798	0.0311353	16	-0.0180448
event_78	23	-0.096985	-0.0682766	16	-0.0715934
event_78	24	0.091779	-0.0102694	16	-0.0220642
