# Supplementary material for: The incentive role of media companies’ executive compensation system in transformation and upgrading: Evidence from listed media companies in China
Source: PLoS One. 2023 Jun 12;18(6):e0286729. doi: 10.1371/journal.pone.0286729 (PMC10259802; doi:10.1371/journal.pone.0286729)
Supplement: S1 Dataset — (ZIP) [file pone.0286729.s001.zip › S1/LongTime/24/event_data/event_79.xlsx]

## Sheet: Sheet1
event	trdmnt	Mretwd	marketrr	markettype	expectmretnd
event_79	1	-0.421687	-0.0381092	16	-0.055029
event_79	2	0.434314	0.18447	16	0.136159
event_79	3	-0.123889	-0.0297538	16	-0.0400246
event_79	4	0.226253	0.1212	16	0.168332
event_79	5	-0.09798	0.0311353	16	-0.0180448
event_79	6	-0.096985	-0.0682766	16	-0.0715934
event_79	7	0.091779	-0.0102694	16	-0.0220642
event_79	8	-0.119433	0.0735823	16	0.0609683
event_79	9	0.086664	0.105522	16	0.0754977
event_79	10	0.040909	0.00276206	16	-0.0193544
event_79	11	0.115522	0.0886976	16	0.068726
event_79	12	0.05694	0.155153	16	0.12125
event_79	13	-0.055556	0.0109115	16	-0.00708916
event_79	14	-0.078075	0.0844928	16	0.0338131
event_79	15	-0.220418	-0.138095	16	-0.0981472
event_79	16	0.260417	0.124449	16	0.129288
event_79	17	0.273121	0.132068	16	0.15131
event_79	18	0.230603	0.294873	16	0.297491
event_79	19	0.517207	0.208622	16	0.193139
event_79	20	-0.043046	0.592723	16	0.46511
event_79	21	-0.389837	-0.212035	16	-0.215854
event_79	22	0.249432	0.0460071	16	0.0473339
event_79	23	0.119145	0.276169	16	0.239588
event_79	24	0.944332	0.20143	16	0.121919
