# Supplementary material for: The incentive role of media companies’ executive compensation system in transformation and upgrading: Evidence from listed media companies in China
Source: PLoS One. 2023 Jun 12;18(6):e0286729. doi: 10.1371/journal.pone.0286729 (PMC10259802; doi:10.1371/journal.pone.0286729)
Supplement: S1 Dataset — (ZIP) [file pone.0286729.s001.zip › S1/LongTime/24/event_data/event_8.xlsx]

## Sheet: Sheet1
event	trdmnt	Mretwd	marketrr	markettype	expectmretnd
event_8	1	0.086888	0.148883	4	0.14014
event_8	2	0.020349	0.0303738	4	0.0252975
event_8	3	-0.012821	-0.031677	4	-0.03415
event_8	4	0.108225	0.0701051	4	0.0588517
event_8	5	-0.0625	0.0526707	4	0.0366078
event_8	6	-0.111111	-0.0695213	4	-0.0487285
event_8	7	-0.117188	-0.0742201	4	-0.0668131
event_8	8	-0.090265	-0.0837814	4	-0.0950031
event_8	9	0.219844	0.147343	4	0.164089
event_8	10	0.038407	0.102946	4	0.0957612
event_8	11	-0.066461	0.00322337	4	0.0174182
event_8	12	0.076159	0.0907238	4	0.110439
event_8	13	-0.092308	0.021299	4	-0.00407007
event_8	14	-0.00339	-0.0171447	4	-0.00698585
event_8	15	-0.062925	-0.0686787	4	-0.0576838
event_8	16	0.030853	0.097854	4	0.0991339
event_8	17	0.040301	0.0295112	4	0.00171899
event_8	18	0.06961	-0.0198137	4	-0.0385646
event_8	19	-0.014286	-0.120571	4	-0.12519
event_8	20	0.190016	0.0388079	4	0.0280683
event_8	21	-0.161028	-0.038683	4	-0.0513044
event_8	22	-0.098387	-0.1569	4	-0.14022
event_8	23	0.039356	-0.00748273	4	-0.0028947
event_8	24	0.089501	0.137947	4	0.135173
