# Supplementary material for: The incentive role of media companies’ executive compensation system in transformation and upgrading: Evidence from listed media companies in China
Source: PLoS One. 2023 Jun 12;18(6):e0286729. doi: 10.1371/journal.pone.0286729 (PMC10259802; doi:10.1371/journal.pone.0286729)
Supplement: S1 Dataset — (ZIP) [file pone.0286729.s001.zip › S1/LongTime/24/event_data/event_80.xlsx]

## Sheet: Sheet1
event	trdmnt	Mretwd	marketrr	markettype	expectmretnd
event_80	1	0.05694	0.155153	16	0.12125
event_80	2	-0.055556	0.0109115	16	-0.00708916
event_80	3	-0.078075	0.0844928	16	0.0338131
event_80	4	-0.220418	-0.138095	16	-0.0981472
event_80	5	0.260417	0.124449	16	0.129288
event_80	6	0.273121	0.132068	16	0.15131
event_80	7	0.230603	0.294873	16	0.297491
event_80	8	0.517207	0.208622	16	0.193139
event_80	9	-0.043046	0.592723	16	0.46511
event_80	10	-0.389837	-0.212035	16	-0.215854
event_80	11	0.249432	0.0460071	16	0.0473339
event_80	12	0.119145	0.276169	16	0.239588
event_80	13	0.944332	0.20143	16	0.121919
event_80	14	0.059248	0.0531778	16	0.0332741
event_80	15	-0.334024	-0.293043	16	-0.305654
event_80	16	0.156866	-0.0579122	16	-0.0763551
event_80	17	0.135723	0.237679	16	0.232308
event_80	18	0.002706	0.0054503	16	-0.0350678
event_80	19	0.045649	0.0351984	16	0.0328042
event_80	20	-0.074572	0.128883	16	0.094387
event_80	21	-0.102213	-0.0500767	16	-0.0654546
event_80	22	0.071009	0.0739179	16	0.0348024
event_80	23	-0.076438	-0.00359894	16	-0.0300443
event_80	24	-0.021359	0.0694527	16	0.0277512
