# Supplementary material for: The incentive role of media companies’ executive compensation system in transformation and upgrading: Evidence from listed media companies in China
Source: PLoS One. 2023 Jun 12;18(6):e0286729. doi: 10.1371/journal.pone.0286729 (PMC10259802; doi:10.1371/journal.pone.0286729)
Supplement: S1 Dataset — (ZIP) [file pone.0286729.s001.zip › S1/LongTime/24/event_data/event_81.xlsx]

## Sheet: Sheet1
event	trdmnt	Mretwd	marketrr	markettype	expectmretnd
event_81	1	0.249432	0.0460071	16	0.0473339
event_81	2	0.119145	0.276169	16	0.239588
event_81	3	0.944332	0.20143	16	0.121919
event_81	4	0.059248	0.0531778	16	0.0332741
event_81	5	-0.334024	-0.293043	16	-0.305654
event_81	6	0.156866	-0.0579122	16	-0.0763551
event_81	7	0.135723	0.237679	16	0.232308
event_81	8	0.002706	0.0054503	16	-0.0350678
event_81	9	0.045649	0.0351984	16	0.0328042
event_81	10	-0.074572	0.128883	16	0.094387
event_81	11	-0.102213	-0.0500767	16	-0.0654546
event_81	12	0.071009	0.0739179	16	0.0348024
event_81	13	-0.076438	-0.00359894	16	-0.0300443
event_81	14	-0.021359	0.0694527	16	0.0277512
event_81	15	-0.014853	0.0485109	16	0.0182286
event_81	16	-0.172615	-0.0882104	16	-0.106588
event_81	17	0.040164	-0.0495839	16	-0.0500979
event_81	18	0.043618	0.0773335	16	0.0433361
event_81	19	-0.120247	-0.0122825	16	-0.01038
event_81	20	-0.014019	-0.060678	16	-0.0573179
event_81	21	0.039889	-0.0697388	16	-0.0647359
event_81	22	0.026106	0.0227785	16	0.0350381
event_81	23	-0.266171	-0.0566943	16	-0.0469198
event_81	24	0.082067	0.0872705	16	0.0588018
