# Supplementary material for: The incentive role of media companies’ executive compensation system in transformation and upgrading: Evidence from listed media companies in China
Source: PLoS One. 2023 Jun 12;18(6):e0286729. doi: 10.1371/journal.pone.0286729 (PMC10259802; doi:10.1371/journal.pone.0286729)
Supplement: S1 Dataset — (ZIP) [file pone.0286729.s001.zip › S1/LongTime/24/event_data/event_82.xlsx]

## Sheet: Sheet1
event	trdmnt	Mretwd	marketrr	markettype	expectmretnd
event_82	1	-0.102213	-0.0500767	16	-0.0654546
event_82	2	0.071009	0.0739179	16	0.0348024
event_82	3	-0.076438	-0.00359894	16	-0.0300443
event_82	4	-0.021359	0.0694527	16	0.0277512
event_82	5	-0.014853	0.0485109	16	0.0182286
event_82	6	-0.172615	-0.0882104	16	-0.106588
event_82	7	0.040164	-0.0495839	16	-0.0500979
event_82	8	0.043618	0.0773335	16	0.0433361
event_82	9	-0.120247	-0.0122825	16	-0.01038
event_82	10	-0.014019	-0.060678	16	-0.0573179
event_82	11	0.039889	-0.0697388	16	-0.0647359
event_82	12	0.026106	0.0227785	16	0.0350381
event_82	13	-0.266171	-0.0566943	16	-0.0469198
event_82	14	0.082067	0.0872705	16	0.0588018
event_82	15	-0.101124	0.0475221	16	0.035387
event_82	16	-0.049479	-0.0238224	16	-0.0229117
event_82	17	0.076164	-0.0787293	16	-0.0776885
event_82	18	-0.068737	-0.0181407	16	-0.0161106
event_82	19	0.130673	-0.0514552	16	-0.0345169
event_82	20	0.126692	-0.0337319	16	-0.00696853
event_82	21	-0.018884	0.127541	16	0.120951
event_82	22	-0.097113	-0.0258714	16	-0.0279453
event_82	23	-0.132267	-0.0187122	16	-0.0237235
event_82	24	-0.015642	-0.0894733	16	-0.0761511
