# Supplementary material for: The incentive role of media companies’ executive compensation system in transformation and upgrading: Evidence from listed media companies in China
Source: PLoS One. 2023 Jun 12;18(6):e0286729. doi: 10.1371/journal.pone.0286729 (PMC10259802; doi:10.1371/journal.pone.0286729)
Supplement: S1 Dataset — (ZIP) [file pone.0286729.s001.zip › S1/LongTime/24/event_data/event_83.xlsx]

## Sheet: Sheet1
event	trdmnt	Mretwd	marketrr	markettype	expectmretnd
event_83	1	0.163188	-0.00309018	16	0.0291773
event_83	2	0.498847	0.210198	16	0.202832
event_83	3	0.155546	0.122184	16	0.122859
event_83	4	0.151258	0.0585203	16	0.0464779
event_83	5	0.245846	0.113554	16	0.114939
event_83	6	-0.230674	-0.0381092	16	-0.0568657
event_83	7	0.027608	0.18447	16	0.140032
event_83	8	-0.003436	-0.0297538	16	-0.041194
event_83	9	0.242006	0.1212	16	0.168171
event_83	10	-0.141848	0.0311353	16	-0.0175731
event_83	11	-0.307059	-0.0682766	16	-0.0693586
event_83	12	0.112054	-0.0102694	16	-0.0222895
event_83	13	0.098855	0.0735823	16	0.0585956
event_83	14	0.111191	0.105522	16	0.0752474
event_83	15	-0.087324	0.00276206	16	-0.0180721
event_83	16	0.054527	0.0109115	16	-0.00826026
event_83	17	-0.06374	0.0844928	16	0.0336573
event_83	18	-0.128864	-0.138095	16	-0.099091
event_83	19	0.138756	0.124449	16	0.156391
event_83	20	0.084734	0.132068	16	0.147715
event_83	21	0.226275	0.294873	16	0.299134
event_83	22	-0.017636	0.208622	16	0.182315
event_83	23	0.396172	0.592723	16	0.43271
event_83	24	-0.221453	-0.116942	16	-0.159715
