# Supplementary material for: The incentive role of media companies’ executive compensation system in transformation and upgrading: Evidence from listed media companies in China
Source: PLoS One. 2023 Jun 12;18(6):e0286729. doi: 10.1371/journal.pone.0286729 (PMC10259802; doi:10.1371/journal.pone.0286729)
Supplement: S1 Dataset — (ZIP) [file pone.0286729.s001.zip › S1/LongTime/24/event_data/event_84.xlsx]

## Sheet: Sheet1
event	trdmnt	Mretwd	marketrr	markettype	expectmretnd
event_84	1	0.151258	0.0585203	16	0.0464779
event_84	2	0.245846	0.113554	16	0.114939
event_84	3	-0.230674	-0.0381092	16	-0.0568657
event_84	4	0.027608	0.18447	16	0.140032
event_84	5	-0.003436	-0.0297538	16	-0.041194
event_84	6	0.242006	0.1212	16	0.168171
event_84	7	-0.141848	0.0311353	16	-0.0175731
event_84	8	-0.307059	-0.0682766	16	-0.0693586
event_84	9	0.112054	-0.0102694	16	-0.0222895
event_84	10	0.098855	0.0735823	16	0.0585956
event_84	11	0.111191	0.105522	16	0.0752474
event_84	12	-0.087324	0.00276206	16	-0.0180721
event_84	13	0.054527	0.0109115	16	-0.00826026
event_84	14	-0.06374	0.0844928	16	0.0336573
event_84	15	-0.128864	-0.138095	16	-0.099091
event_84	16	0.138756	0.124449	16	0.156391
event_84	17	0.084734	0.132068	16	0.147715
event_84	18	0.226275	0.294873	16	0.299134
event_84	19	-0.017636	0.208622	16	0.182315
event_84	20	0.396172	0.592723	16	0.43271
event_84	21	-0.221453	-0.116942	16	-0.159715
event_84	22	0.266667	-0.144816	16	-0.160941
event_84	23	-0.259064	-0.212035	16	-0.220533
event_84	24	-0.037095	0.0460071	16	0.0583999
