# Supplementary material for: The incentive role of media companies’ executive compensation system in transformation and upgrading: Evidence from listed media companies in China
Source: PLoS One. 2023 Jun 12;18(6):e0286729. doi: 10.1371/journal.pone.0286729 (PMC10259802; doi:10.1371/journal.pone.0286729)
Supplement: S1 Dataset — (ZIP) [file pone.0286729.s001.zip › S1/LongTime/24/event_data/event_85.xlsx]

## Sheet: Sheet1
event	trdmnt	Mretwd	marketrr	markettype	expectmretnd
event_85	1	-0.128864	-0.138095	16	-0.099091
event_85	2	0.138756	0.124449	16	0.156391
event_85	3	0.084734	0.132068	16	0.147715
event_85	4	0.226275	0.294873	16	0.299134
event_85	5	-0.017636	0.208622	16	0.182315
event_85	6	0.396172	0.592723	16	0.43271
event_85	7	-0.221453	-0.116942	16	-0.159715
event_85	8	0.266667	-0.144816	16	-0.160941
event_85	9	-0.259064	-0.212035	16	-0.220533
event_85	10	-0.037095	0.0460071	16	0.0583999
event_85	11	0.016393	0.276169	16	0.254507
event_85	12	0.270161	0.20143	16	0.123453
event_85	13	-0.054286	0.0531778	16	0.0621391
event_85	14	-0.291709	-0.293043	16	-0.296479
event_85	15	-0.146919	-0.0579122	16	-0.0567172
event_85	16	0.477778	0.237679	16	0.227473
event_85	17	-0.026316	0.0054503	16	-0.0139469
event_85	18	-0.037006	0.0351984	16	0.025985
event_85	19	0.000643	0.128883	16	0.0999103
event_85	20	-0.081567	-0.0500767	16	-0.0568104
event_85	21	0.007692	0.0739179	16	0.0460444
event_85	22	-0.053435	-0.00359894	16	-0.0212946
event_85	23	-0.022727	0.0694527	16	0.0264622
event_85	24	0.002251	0.0485109	16	0.0236532
