# Supplementary material for: The incentive role of media companies’ executive compensation system in transformation and upgrading: Evidence from listed media companies in China
Source: PLoS One. 2023 Jun 12;18(6):e0286729. doi: 10.1371/journal.pone.0286729 (PMC10259802; doi:10.1371/journal.pone.0286729)
Supplement: S1 Dataset — (ZIP) [file pone.0286729.s001.zip › S1/LongTime/24/event_data/event_86.xlsx]

## Sheet: Sheet1
event	trdmnt	Mretwd	marketrr	markettype	expectmretnd
event_86	1	0.968927	0.113554	16	0.0974269
event_86	2	-0.344811	-0.0381092	16	-0.0455656
event_86	3	0.021168	0.18447	16	0.208277
event_86	4	-0.097212	-0.0297538	16	-0.0396748
event_86	5	0.380839	0.1212	16	0.166754
event_86	6	-0.059633	0.0311353	16	-0.0184571
event_86	7	-0.199695	-0.0682766	16	-0.0705008
event_86	8	-0.024089	-0.0102694	16	-0.0207768
event_86	9	0.089736	0.0735823	16	0.0586947
event_86	10	0.013455	0.105522	16	0.0762447
event_86	11	-0.006373	0.00276206	16	-0.0188816
event_86	12	0.102619	0.0886976	16	0.0688632
event_86	13	0.043141	0.155153	16	0.121398
event_86	14	0.097584	0.0109115	16	-0.00871831
event_86	15	-0.112616	0.0844928	16	0.0341885
event_86	16	-0.150286	-0.138095	16	-0.0988702
event_86	17	0.087591	0.124449	16	0.131718
event_86	18	0.156944	0.132068	16	0.127466
event_86	19	0.541722	0.294873	16	0.296897
event_86	20	0.036469	0.208622	16	0.192287
event_86	21	-0.279561	-0.116942	16	-0.110822
event_86	22	0.00419	-0.144816	16	-0.205384
event_86	23	-0.258229	-0.212035	16	-0.206897
event_86	24	0.1	0.0531778	16	0.0812713
