# Supplementary material for: The incentive role of media companies’ executive compensation system in transformation and upgrading: Evidence from listed media companies in China
Source: PLoS One. 2023 Jun 12;18(6):e0286729. doi: 10.1371/journal.pone.0286729 (PMC10259802; doi:10.1371/journal.pone.0286729)
Supplement: S1 Dataset — (ZIP) [file pone.0286729.s001.zip › S1/LongTime/24/event_data/event_87.xlsx]

## Sheet: Sheet1
event	trdmnt	Mretwd	marketrr	markettype	expectmretnd
event_87	1	0.073864	-0.293043	16	-0.265109
event_87	2	-0.018519	-0.0579122	16	-0.0510102
event_87	3	0.154717	0.237679	16	0.246114
event_87	4	-0.117647	0.0054503	16	-0.00614873
event_87	5	-0.058202	0.0351984	16	0.0255263
event_87	6	0.027703	0.128883	16	0.123481
event_87	7	-0.019066	-0.0500767	16	-0.0647963
event_87	8	0.178284	0.0739179	16	0.0601546
event_87	9	0.07281	-0.00359894	16	-0.0170009
event_87	10	0.006893	0.0694527	16	0.0296412
event_87	11	0.166403	0.0485109	16	0.0318452
event_87	12	-0.058239	-0.0882104	16	-0.0827496
event_87	13	-0.027325	-0.0495839	16	-0.0240326
event_87	14	-0.178508	0.0872705	16	0.0525637
event_87	15	-0.099296	0.0475221	16	0.01972
event_87	16	-0.144097	-0.0238224	16	-0.026461
event_87	17	-0.178499	-0.0787293	16	-0.0741766
event_87	18	0.014815	-0.0181407	16	-0.0138555
event_87	19	-0.040146	-0.0514552	16	-0.0325228
event_87	20	-0.007605	-0.0337319	16	-0.0210893
event_87	21	-0.148148	0.127541	16	0.0923066
event_87	22	-0.110945	-0.0258714	16	-0.0335569
event_87	23	-0.091062	-0.0187122	16	-0.0439333
event_87	24	-0.165121	-0.0894733	16	-0.114939
