# Supplementary material for: The incentive role of media companies’ executive compensation system in transformation and upgrading: Evidence from listed media companies in China
Source: PLoS One. 2023 Jun 12;18(6):e0286729. doi: 10.1371/journal.pone.0286729 (PMC10259802; doi:10.1371/journal.pone.0286729)
Supplement: S1 Dataset — (ZIP) [file pone.0286729.s001.zip › S1/LongTime/24/event_data/event_88.xlsx]

## Sheet: Sheet1
event	trdmnt	Mretwd	marketrr	markettype	expectmretnd
event_88	1	0.173184	0.124449	16	0.156124
event_88	2	0.07619	0.132068	16	0.147779
event_88	3	0.408407	0.294873	16	0.297744
event_88	4	0.199497	0.208622	16	0.180657
event_88	5	0.606076	0.592723	16	0.43107
event_88	6	-0.15779	-0.116942	16	-0.160197
event_88	7	-0.394175	-0.144816	16	-0.155612
event_88	8	0.188141	-0.212035	16	-0.22426
event_88	9	0.173725	0.0460071	16	0.0566859
event_88	10	0.085956	0.276169	16	0.253951
event_88	11	0.27619	0.20143	16	0.123407
event_88	12	-0.004975	0.0531778	16	0.0617738
event_88	13	-0.370833	-0.293043	16	-0.30862
event_88	14	0.052318	-0.0579122	16	-0.0551154
event_88	15	0.139081	0.237679	16	0.237305
event_88	16	-0.074033	0.0054503	16	-0.0284727
event_88	17	0.029833	0.0351984	16	0.0219404
event_88	18	-0.008691	0.128883	16	0.106558
event_88	19	0.018228	-0.0500767	16	-0.0487167
event_88	20	0.08564	0.0739179	16	0.0471469
event_88	21	-0.061355	-0.00359894	16	-0.0159779
event_88	22	0	0.0694527	16	0.0221028
event_88	23	-0.049236	0.0485109	16	0.0207361
event_88	24	-0.079464	-0.0882104	16	-0.0887635
