# Supplementary material for: The incentive role of media companies’ executive compensation system in transformation and upgrading: Evidence from listed media companies in China
Source: PLoS One. 2023 Jun 12;18(6):e0286729. doi: 10.1371/journal.pone.0286729 (PMC10259802; doi:10.1371/journal.pone.0286729)
Supplement: S1 Dataset — (ZIP) [file pone.0286729.s001.zip › S1/LongTime/24/event_data/event_89.xlsx]

## Sheet: Sheet1
event	trdmnt	Mretwd	marketrr	markettype	expectmretnd
event_89	1	0.173725	0.0460071	16	0.0566859
event_89	2	0.085956	0.276169	16	0.253951
event_89	3	0.27619	0.20143	16	0.123407
event_89	4	-0.004975	0.0531778	16	0.0617738
event_89	5	-0.370833	-0.293043	16	-0.30862
event_89	6	0.052318	-0.0579122	16	-0.0551154
event_89	7	0.139081	0.237679	16	0.237305
event_89	8	-0.074033	0.0054503	16	-0.0284727
event_89	9	0.029833	0.0351984	16	0.0219404
event_89	10	-0.008691	0.128883	16	0.106558
event_89	11	0.018228	-0.0500767	16	-0.0487167
event_89	12	0.08564	0.0739179	16	0.0471469
event_89	13	-0.061355	-0.00359894	16	-0.0159779
event_89	14	0	0.0694527	16	0.0221028
event_89	15	-0.049236	0.0485109	16	0.0207361
event_89	16	-0.079464	-0.0882104	16	-0.0887635
event_89	17	-0.023278	-0.0495839	16	-0.0240548
event_89	18	0.01291	0.0773335	16	0.0406188
event_89	19	-0.045098	-0.0122825	16	-0.0131624
event_89	20	-0.011294	-0.060678	16	-0.030554
event_89	21	0.023884	-0.0697388	16	-0.0478736
event_89	22	-0.030426	0.0227785	16	0.0309756
event_89	23	-0.014854	-0.0566943	16	-0.0342886
event_89	24	0.052239	0.0872705	16	0.0512746
