# Supplementary material for: The incentive role of media companies’ executive compensation system in transformation and upgrading: Evidence from listed media companies in China
Source: PLoS One. 2023 Jun 12;18(6):e0286729. doi: 10.1371/journal.pone.0286729 (PMC10259802; doi:10.1371/journal.pone.0286729)
Supplement: S1 Dataset — (ZIP) [file pone.0286729.s001.zip › S1/LongTime/24/event_data/event_9.xlsx]

## Sheet: Sheet1
event	trdmnt	Mretwd	marketrr	markettype	expectmretnd
event_9	1	0.099548	0.055497	4	0.036901
event_9	2	0.108368	-0.0312874	4	-0.033931
event_9	3	0.037129	-0.0283401	4	-0.0211512
event_9	4	0.269037	0.147686	4	0.157371
event_9	5	-0.055608	-0.161593	4	-0.158173
event_9	6	0.442116	0.0762857	4	0.0625346
event_9	7	-0.083045	0.0777439	4	0.0671835
event_9	8	-0.007547	0.0504265	4	0.0524465
event_9	9	-0.072243	-0.0196754	4	-0.0321285
event_9	10	-0.034426	0.0783725	4	0.0707976
event_9	11	0.008489	-0.023894	4	-0.0243195
event_9	12	0.174242	0.0263259	4	0.032475
event_9	13	-0.071685	0.0499795	4	0.023699
event_9	14	0.023938	-0.0263221	4	-0.0419473
event_9	15	-0.062594	0.0312131	4	0.0299183
event_9	16	-0.051559	0.0496506	4	0.0360244
event_9	17	0.088511	0.0876317	4	0.0784173
event_9	18	0.084441	0.0678004	4	0.0632528
event_9	19	-0.086518	0.145941	4	0.107217
event_9	20	-0.051302	0.0185409	4	0.00735841
event_9	21	-0.027454	0.0493495	4	0.0408681
event_9	22	-0.033362	-0.048169	4	-0.0185976
event_9	23	0.20354	0.0873653	4	0.0875903
event_9	24	0.091912	0.0777214	4	0.0868811
