# Supplementary material for: The incentive role of media companies’ executive compensation system in transformation and upgrading: Evidence from listed media companies in China
Source: PLoS One. 2023 Jun 12;18(6):e0286729. doi: 10.1371/journal.pone.0286729 (PMC10259802; doi:10.1371/journal.pone.0286729)
Supplement: S1 Dataset — (ZIP) [file pone.0286729.s001.zip › S1/LongTime/24/event_data/event_90.xlsx]

## Sheet: Sheet1
event	trdmnt	Mretwd	marketrr	markettype	expectmretnd
event_90	1	-0.051194	-0.144816	16	-0.200759
event_90	2	-0.210319	-0.212035	16	-0.20213
event_90	3	0.500498	0.0460071	16	0.0607958
event_90	4	0.218055	0.276169	16	0.272723
event_90	5	0.357766	0.20143	16	0.156058
event_90	6	0.002609	0.0531778	16	0.0659321
event_90	7	-0.415733	-0.293043	16	-0.317993
event_90	8	-0.0716	-0.0579122	16	-0.05858
event_90	9	0.146125	0.237679	16	0.252559
event_90	10	0.168706	0.0054503	16	-0.0163711
event_90	11	-0.035537	0.0351984	16	0.0241422
event_90	12	0.114578	0.0739179	16	0.0513147
event_90	13	-0.229231	-0.00359894	16	-0.0181368
event_90	14	0.230872	0.0694527	16	0.0397809
event_90	15	-0.111351	0.0485109	16	0.0320331
event_90	16	-0.211071	-0.0882104	16	-0.0795641
event_90	17	-0.022359	-0.0495839	16	-0.0523446
event_90	18	-0.009464	0.0773335	16	0.0397394
event_90	19	-0.104299	-0.0122825	16	-0.0252832
event_90	20	-0.122667	-0.060678	16	-0.0725989
event_90	21	-0.129686	-0.0697388	16	-0.0595515
event_90	22	0.104773	0.0227785	16	0.0191849
event_90	23	-0.071805	-0.0566943	16	-0.0366627
event_90	24	0.039863	0.0872705	16	0.0526173
