# Supplementary material for: The incentive role of media companies’ executive compensation system in transformation and upgrading: Evidence from listed media companies in China
Source: PLoS One. 2023 Jun 12;18(6):e0286729. doi: 10.1371/journal.pone.0286729 (PMC10259802; doi:10.1371/journal.pone.0286729)
Supplement: S1 Dataset — (ZIP) [file pone.0286729.s001.zip › S1/LongTime/24/event_data/event_91.xlsx]

## Sheet: Sheet1
event	trdmnt	Mretwd	marketrr	markettype	expectmretnd
event_91	1	0.074194	0.18447	16	0.139589
event_91	2	-0.149302	-0.0297538	16	-0.0397779
event_91	3	0.38327	0.1212	16	0.166729
event_91	4	-0.195652	0.0311353	16	-0.0169945
event_91	5	0.092378	0.105522	16	0.0754394
event_91	6	-0.16321	0.00276206	16	-0.0173132
event_91	7	0.078664	0.0886976	16	0.0691181
event_91	8	0.045455	0.155153	16	0.121373
event_91	9	-0.023889	0.0109115	16	-0.00742604
event_91	10	-0.068527	0.0844928	16	0.0337093
event_91	11	0.242249	-0.138095	16	-0.102917
event_91	12	0.139171	0.124449	16	0.148805
event_91	13	0.060156	0.132068	16	0.165998
event_91	14	0.135902	0.294873	16	0.275856
event_91	15	-0.021893	0.208622	16	0.201802
event_91	16	0.33575	0.592723	16	0.410705
event_91	17	-0.234351	-0.116942	16	-0.147604
event_91	18	0.132129	-0.144816	16	-0.169023
event_91	19	-0.156084	-0.212035	16	-0.237152
event_91	20	0.155528	0.0460071	16	0.0700186
event_91	21	-0.085122	0.276169	16	0.237756
event_91	22	0.183698	0.20143	16	0.13819
event_91	23	0.017467	0.0531778	16	0.0293253
event_91	24	-0.336415	-0.293043	16	-0.296187
