# Supplementary material for: The incentive role of media companies’ executive compensation system in transformation and upgrading: Evidence from listed media companies in China
Source: PLoS One. 2023 Jun 12;18(6):e0286729. doi: 10.1371/journal.pone.0286729 (PMC10259802; doi:10.1371/journal.pone.0286729)
Supplement: S1 Dataset — (ZIP) [file pone.0286729.s001.zip › S1/LongTime/24/event_data/event_92.xlsx]

## Sheet: Sheet1
event	trdmnt	Mretwd	marketrr	markettype	expectmretnd
event_92	1	0.078664	0.0886976	16	0.0691181
event_92	2	0.045455	0.155153	16	0.121373
event_92	3	-0.023889	0.0109115	16	-0.00742604
event_92	4	-0.068527	0.0844928	16	0.0337093
event_92	5	0.242249	-0.138095	16	-0.102917
event_92	6	0.139171	0.124449	16	0.148805
event_92	7	0.060156	0.132068	16	0.165998
event_92	8	0.135902	0.294873	16	0.275856
event_92	9	-0.021893	0.208622	16	0.201802
event_92	10	0.33575	0.592723	16	0.410705
event_92	11	-0.234351	-0.116942	16	-0.147604
event_92	12	0.132129	-0.144816	16	-0.169023
event_92	13	-0.156084	-0.212035	16	-0.237152
event_92	14	0.155528	0.0460071	16	0.0700186
event_92	15	-0.085122	0.276169	16	0.237756
event_92	16	0.183698	0.20143	16	0.13819
event_92	17	0.017467	0.0531778	16	0.0293253
event_92	18	-0.336415	-0.293043	16	-0.296187
event_92	19	-0.072139	-0.0579122	16	-0.0572059
event_92	20	0.235925	0.237679	16	0.228994
event_92	21	0.104989	0.0054503	16	-0.014778
event_92	22	-0.05045	0.0351984	16	0.0260718
event_92	23	-0.039867	0.128883	16	0.100173
event_92	24	-0.046713	-0.0500767	16	-0.0570352
