# Supplementary material for: The incentive role of media companies’ executive compensation system in transformation and upgrading: Evidence from listed media companies in China
Source: PLoS One. 2023 Jun 12;18(6):e0286729. doi: 10.1371/journal.pone.0286729 (PMC10259802; doi:10.1371/journal.pone.0286729)
Supplement: S1 Dataset — (ZIP) [file pone.0286729.s001.zip › S1/LongTime/24/event_data/event_93.xlsx]

## Sheet: Sheet1
event	trdmnt	Mretwd	marketrr	markettype	expectmretnd
event_93	1	-0.039867	0.128883	16	0.100173
event_93	2	-0.046713	-0.0500767	16	-0.0570352
event_93	3	0.017241	0.0739179	16	0.0459824
event_93	4	-0.032114	-0.00359894	16	-0.0214295
event_93	5	0.009217	0.0694527	16	0.0262601
event_93	6	0.042009	0.0485109	16	0.0234047
event_93	7	-0.14461	-0.0882104	16	-0.0942945
event_93	8	0.092213	-0.0495839	16	-0.0412921
event_93	9	-0.077861	0.0773335	16	0.0453876
event_93	10	-0.045778	-0.0122825	16	-0.00772683
event_93	11	-0.081023	-0.060678	16	-0.0388413
event_93	12	-0.055684	-0.0697388	16	-0.0477783
event_93	13	0.010905	0.0227785	16	0.0353824
event_93	14	0.101343	-0.0566943	16	-0.0291924
event_93	15	-0.027716	0.0872705	16	0.0495923
event_93	16	0.247434	0.0475221	16	0.0269606
event_93	17	-0.113346	-0.0238224	16	-0.029407
event_93	18	-0.038144	-0.0787293	16	-0.0677953
event_93	19	0.120043	-0.0181407	16	-0.00945305
event_93	20	0.240191	-0.0514552	16	-0.0349639
event_93	21	-0.035494	-0.0337319	16	-0.00630655
event_93	22	0.0288	0.127541	16	0.120754
event_93	23	-0.099533	-0.0258714	16	-0.0279352
event_93	24	-0.048215	-0.0187122	16	-0.024068
