# Supplementary material for: The incentive role of media companies’ executive compensation system in transformation and upgrading: Evidence from listed media companies in China
Source: PLoS One. 2023 Jun 12;18(6):e0286729. doi: 10.1371/journal.pone.0286729 (PMC10259802; doi:10.1371/journal.pone.0286729)
Supplement: S1 Dataset — (ZIP) [file pone.0286729.s001.zip › S1/LongTime/24/event_data/event_94.xlsx]

## Sheet: Sheet1
event	trdmnt	Mretwd	marketrr	markettype	expectmretnd
event_94	1	0.219673	0.105522	16	0.100803
event_94	2	-0.133656	0.00276206	16	-0.0164665
event_94	3	0.085526	0.0886976	16	0.0789287
event_94	4	0.206061	0.155153	16	0.128406
event_94	5	-0.168844	0.0109115	16	0.00368527
event_94	6	-0.05653	0.0844928	16	0.0493567
event_94	7	-0.027555	-0.138095	16	-0.106702
event_94	8	0.065898	0.124449	16	0.158915
event_94	9	0.38949	0.132068	16	0.154983
event_94	10	0.082981	0.294873	16	0.298128
event_94	11	0.211997	0.208622	16	0.22394
event_94	12	0.261424	0.592723	16	0.438369
event_94	13	-0.085714	-0.116942	16	-0.138823
event_94	14	-0.051907	-0.144816	16	-0.1801
event_94	15	-0.385475	-0.212035	16	-0.213271
event_94	16	-0.013636	0.0460071	16	0.0463581
event_94	17	0.313825	0.276169	16	0.236174
event_94	18	0.298141	0.20143	16	0.123937
event_94	19	-0.038098	0.0531778	16	0.0521763
event_94	20	-0.336517	-0.293043	16	-0.296186
event_94	21	-0.143946	-0.0579122	16	-0.0567366
event_94	22	0.285361	0.237679	16	0.228683
event_94	23	-0.110427	0.0054503	16	-0.0134146
event_94	24	0.038062	0.0351984	16	0.0255007
