# Supplementary material for: The incentive role of media companies’ executive compensation system in transformation and upgrading: Evidence from listed media companies in China
Source: PLoS One. 2023 Jun 12;18(6):e0286729. doi: 10.1371/journal.pone.0286729 (PMC10259802; doi:10.1371/journal.pone.0286729)
Supplement: S1 Dataset — (ZIP) [file pone.0286729.s001.zip › S1/LongTime/24/event_data/event_95.xlsx]

## Sheet: Sheet1
event	trdmnt	Mretwd	marketrr	markettype	expectmretnd
event_95	1	0.164494	0.18447	16	0.138729
event_95	2	-0.235608	-0.0297538	16	-0.0389399
event_95	3	0.444909	0.1212	16	0.1661
event_95	4	-0.212114	0.0311353	16	-0.0168175
event_95	5	-0.014395	-0.0682766	16	-0.0724721
event_95	6	-0.177439	-0.0102694	16	-0.0190729
event_95	7	0.059838	0.0735823	16	0.0590197
event_95	8	0.020571	0.105522	16	0.0761721
event_95	9	-0.113662	0.00276206	16	-0.0178087
event_95	10	0.610865	0.132068	16	0.148751
event_95	11	0.099216	0.294873	16	0.298494
event_95	12	0.145558	0.208622	16	0.195998
event_95	13	0.155281	0.592723	16	0.463536
event_95	14	-0.305484	-0.116942	16	-0.161896
event_95	15	0.168266	-0.144816	16	-0.159537
event_95	16	-0.291219	-0.212035	16	-0.216697
event_95	17	-0.02139	0.0460071	16	0.049629
event_95	18	0.254098	0.276169	16	0.238473
event_95	19	-0.013798	0.20143	16	0.129346
event_95	20	0.030928	0.0531778	16	0.0334919
event_95	21	-0.200714	-0.293043	16	-0.297074
event_95	22	-0.134942	-0.0579122	16	-0.0567955
event_95	23	0.248967	0.237679	16	0.228912
event_95	24	-0.067825	0.0054503	16	-0.0136842
