# Supplementary material for: The incentive role of media companies’ executive compensation system in transformation and upgrading: Evidence from listed media companies in China
Source: PLoS One. 2023 Jun 12;18(6):e0286729. doi: 10.1371/journal.pone.0286729 (PMC10259802; doi:10.1371/journal.pone.0286729)
Supplement: S1 Dataset — (ZIP) [file pone.0286729.s001.zip › S1/LongTime/24/event_data/event_96.xlsx]

## Sheet: Sheet1
event	trdmnt	Mretwd	marketrr	markettype	expectmretnd
event_96	1	0.099216	0.294873	16	0.298494
event_96	2	0.145558	0.208622	16	0.195998
event_96	3	0.155281	0.592723	16	0.463536
event_96	4	-0.305484	-0.116942	16	-0.161896
event_96	5	0.168266	-0.144816	16	-0.159537
event_96	6	-0.291219	-0.212035	16	-0.216697
event_96	7	-0.02139	0.0460071	16	0.049629
event_96	8	0.254098	0.276169	16	0.238473
event_96	9	-0.013798	0.20143	16	0.129346
event_96	10	0.030928	0.0531778	16	0.0334919
event_96	11	-0.200714	-0.293043	16	-0.297074
event_96	12	-0.134942	-0.0579122	16	-0.0567955
event_96	13	0.248967	0.237679	16	0.228912
event_96	14	-0.067825	0.0054503	16	-0.0136842
event_96	15	-0.052351	0.0351984	16	0.026084
event_96	16	-0.01779	0.128883	16	0.10003
event_96	17	-0.011771	-0.0500767	16	-0.0572607
event_96	18	-0.013527	0.0739179	16	0.0461822
event_96	19	-0.077375	-0.00359894	16	-0.0211431
event_96	20	0.008493	0.0694527	16	0.0262646
event_96	21	0.164211	0.0485109	16	0.0226409
event_96	22	-0.164557	-0.0882104	16	-0.0941714
event_96	23	-0.04329	-0.0495839	16	-0.0239448
event_96	24	-0.076923	0.0227785	16	0.0312368
