# Supplementary material for: The incentive role of media companies’ executive compensation system in transformation and upgrading: Evidence from listed media companies in China
Source: PLoS One. 2023 Jun 12;18(6):e0286729. doi: 10.1371/journal.pone.0286729 (PMC10259802; doi:10.1371/journal.pone.0286729)
Supplement: S1 Dataset — (ZIP) [file pone.0286729.s001.zip › S1/LongTime/24/event_data/event_97.xlsx]

## Sheet: Sheet1
event	trdmnt	Mretwd	marketrr	markettype	expectmretnd
event_97	1	-0.109165	0.00276206	16	0.000454754
event_97	2	0.038896	0.0886976	16	0.0887979
event_97	3	0.306763	0.155153	16	0.169909
event_97	4	-0.066235	0.0109115	16	0.00245516
event_97	5	0.012867	0.0844928	16	0.0904124
event_97	6	-0.136808	-0.138095	16	-0.136195
event_97	7	0.222642	0.124449	16	0.130931
event_97	8	0.144444	0.132068	16	0.0998489
event_97	9	0.338997	0.294873	16	0.307768
event_97	10	0.26284	0.208622	16	0.148066
event_97	11	0.428277	0.592723	16	0.457508
event_97	12	-0.413674	-0.116942	16	-0.187349
event_97	13	0.245805	-0.144816	16	-0.201761
event_97	14	-0.326263	-0.212035	16	-0.185579
event_97	15	0.251374	0.0460071	16	0.0428761
event_97	16	0.209265	0.276169	16	0.280789
event_97	17	-0.00066	0.20143	16	0.153919
event_97	18	0.387971	0.0531778	16	0.100488
event_97	19	-0.1	0.237679	16	0.238728
event_97	20	-0.26455	0.0054503	16	-0.0273319
event_97	21	-0.053673	0.0351984	16	0.0224404
event_97	22	-0.046565	0.128883	16	0.106781
event_97	23	-0.166934	-0.0500767	16	-0.0476211
event_97	24	0.03604	0.0739179	16	0.0474421
