# Supplementary material for: The incentive role of media companies’ executive compensation system in transformation and upgrading: Evidence from listed media companies in China
Source: PLoS One. 2023 Jun 12;18(6):e0286729. doi: 10.1371/journal.pone.0286729 (PMC10259802; doi:10.1371/journal.pone.0286729)
Supplement: S1 Dataset — (ZIP) [file pone.0286729.s001.zip › S1/LongTime/24/event_data/event_98.xlsx]

## Sheet: Sheet1
event	trdmnt	Mretwd	marketrr	markettype	expectmretnd
event_98	1	0.222642	0.124449	16	0.130931
event_98	2	0.144444	0.132068	16	0.0998489
event_98	3	0.338997	0.294873	16	0.307768
event_98	4	0.26284	0.208622	16	0.148066
event_98	5	0.428277	0.592723	16	0.457508
event_98	6	-0.413674	-0.116942	16	-0.187349
event_98	7	0.245805	-0.144816	16	-0.201761
event_98	8	-0.326263	-0.212035	16	-0.185579
event_98	9	0.251374	0.0460071	16	0.0428761
event_98	10	0.209265	0.276169	16	0.280789
event_98	11	-0.00066	0.20143	16	0.153919
event_98	12	0.387971	0.0531778	16	0.100488
event_98	13	-0.1	0.237679	16	0.238728
event_98	14	-0.26455	0.0054503	16	-0.0273319
event_98	15	-0.053673	0.0351984	16	0.0224404
event_98	16	-0.046565	0.128883	16	0.106781
event_98	17	-0.166934	-0.0500767	16	-0.0476211
event_98	18	0.03604	0.0739179	16	0.0474421
event_98	19	-0.071892	-0.00359894	16	-0.0159159
event_98	20	0.015992	0.0694527	16	0.0220082
event_98	21	0.008854	0.0485109	16	0.0203882
event_98	22	-0.041931	-0.0882104	16	-0.0889869
event_98	23	-0.051399	-0.0495839	16	-0.0405363
event_98	24	-0.055794	0.0773335	16	0.0452709
