# Supplementary material for: The incentive role of media companies’ executive compensation system in transformation and upgrading: Evidence from listed media companies in China
Source: PLoS One. 2023 Jun 12;18(6):e0286729. doi: 10.1371/journal.pone.0286729 (PMC10259802; doi:10.1371/journal.pone.0286729)
Supplement: S1 Dataset — (ZIP) [file pone.0286729.s001.zip › S1/LongTime/24/event_data/event_99.xlsx]

## Sheet: Sheet1
event	trdmnt	Mretwd	marketrr	markettype	expectmretnd
event_99	1	-0.413674	-0.116942	16	-0.187349
event_99	2	0.245805	-0.144816	16	-0.201761
event_99	3	-0.326263	-0.212035	16	-0.185579
event_99	4	0.251374	0.0460071	16	0.0428761
event_99	5	0.209265	0.276169	16	0.280789
event_99	6	-0.00066	0.20143	16	0.153919
event_99	7	0.387971	0.0531778	16	0.100488
event_99	8	-0.1	0.237679	16	0.238728
event_99	9	-0.26455	0.0054503	16	-0.0273319
event_99	10	-0.053673	0.0351984	16	0.0224404
event_99	11	-0.046565	0.128883	16	0.106781
event_99	12	-0.166934	-0.0500767	16	-0.0476211
event_99	13	0.03604	0.0739179	16	0.0474421
event_99	14	-0.071892	-0.00359894	16	-0.0159159
event_99	15	0.015992	0.0694527	16	0.0220082
event_99	16	0.008854	0.0485109	16	0.0203882
event_99	17	-0.041931	-0.0882104	16	-0.0889869
event_99	18	-0.051399	-0.0495839	16	-0.0405363
event_99	19	-0.055794	0.0773335	16	0.0452709
event_99	20	-0.061364	-0.0122825	16	-0.00764349
event_99	21	-0.1023	-0.060678	16	-0.0387281
event_99	22	-0.007417	-0.0697388	16	-0.0480407
event_99	23	0.050272	0.0227785	16	0.0351673
event_99	24	-5.9e-05	-0.0566943	16	-0.0286322
