# Supplementary material for: The incentive role of media companies’ executive compensation system in transformation and upgrading: Evidence from listed media companies in China
Source: PLoS One. 2023 Jun 12;18(6):e0286729. doi: 10.1371/journal.pone.0286729 (PMC10259802; doi:10.1371/journal.pone.0286729)
Supplement: S1 Dataset — (ZIP) [file pone.0286729.s001.zip › S1/ShortTime/10/event_data/event_1.xlsx]

## Sheet: Sheet1
event	trddt	dretwd	marketrr	markettype
event_1	0	0.009299	0.00159779	4
event_1	1	-0.018427	-0.00224092	4
event_1	2	0.025271	0.00373163	4
event_1	3	-0.016901	-0.0150981	4
event_1	4	-0.010745	-0.0118569	4
event_1	5	0.018103	0.0161227	4
event_1	6	-0.012091	-0.00712473	4
event_1	7	-0.013679	-0.0136609	4
event_1	8	-0.029197	-0.0187614	4
event_1	9	0.002256	0.00203017	4
event_1	10	-0.003751	0.00819471	4
