# Supplementary material for: The incentive role of media companies’ executive compensation system in transformation and upgrading: Evidence from listed media companies in China
Source: PLoS One. 2023 Jun 12;18(6):e0286729. doi: 10.1371/journal.pone.0286729 (PMC10259802; doi:10.1371/journal.pone.0286729)
Supplement: S1 Dataset — (ZIP) [file pone.0286729.s001.zip › S1/ShortTime/10/event_data/event_10.xlsx]

## Sheet: Sheet1
event	trddt	dretwd	marketrr	markettype
event_10	0	0.042969	0.0187014	4
event_10	1	-0.052434	-0.0196218	4
event_10	2	-0.009881	-0.00133146	4
event_10	3	0.098802	0.0198814	4
event_10	4	0.009991	0.0174105	4
event_10	5	0.026079	-0.00242716	4
event_10	6	-0.015776	0.0111381	4
event_10	7	-0.024043	-0.00371375	4
event_10	8	-0.033759	-0.0418175	4
event_10	9	0.07271	0.00514758	4
event_10	10	0.001761	0.031394	4
