# Supplementary material for: The incentive role of media companies’ executive compensation system in transformation and upgrading: Evidence from listed media companies in China
Source: PLoS One. 2023 Jun 12;18(6):e0286729. doi: 10.1371/journal.pone.0286729 (PMC10259802; doi:10.1371/journal.pone.0286729)
Supplement: S1 Dataset — (ZIP) [file pone.0286729.s001.zip › S1/ShortTime/10/event_data/event_100.xlsx]

## Sheet: Sheet1
event	trddt	dretwd	marketrr	markettype
event_100	0	-0.078744	0.0138299	16
event_100	1	0.007173	0.0214487	16
event_100	2	-0.020178	-0.0106773	16
event_100	3	-0.069655	1.79e-05	16
event_100	4	0.008464	0.00890031	16
event_100	5	0.01162	-0.0337941	16
event_100	6	0.001276	0.0022321	16
event_100	7	-0.001912	-0.0139678	16
event_100	8	-0.02682	-0.00393977	16
event_100	9	0.022966	0.0135417	16
event_100	10	0.010263	0.010132	16
