# Supplementary material for: The incentive role of media companies’ executive compensation system in transformation and upgrading: Evidence from listed media companies in China
Source: PLoS One. 2023 Jun 12;18(6):e0286729. doi: 10.1371/journal.pone.0286729 (PMC10259802; doi:10.1371/journal.pone.0286729)
Supplement: S1 Dataset — (ZIP) [file pone.0286729.s001.zip › S1/ShortTime/10/event_data/event_101.xlsx]

## Sheet: Sheet1
event	trddt	dretwd	marketrr	markettype
event_101	0	-0.036022	0.00279041	16
event_101	1	-0.006693	-0.0132958	16
event_101	2	0.044133	0.020547	16
event_101	3	0.040493	0.0158025	16
event_101	4	0.067755	0.0173767	16
event_101	5	-0.000436	0.0420659	16
event_101	6	-0.03225	-0.00813935	16
event_101	7	-0.045134	0.00501709	16
event_101	8	0.011371	0.0138681	16
event_101	9	-0.019171	-0.0192005	16
event_101	10	-0.01215	0.0124824	16
