# Supplementary material for: The incentive role of media companies’ executive compensation system in transformation and upgrading: Evidence from listed media companies in China
Source: PLoS One. 2023 Jun 12;18(6):e0286729. doi: 10.1371/journal.pone.0286729 (PMC10259802; doi:10.1371/journal.pone.0286729)
Supplement: S1 Dataset — (ZIP) [file pone.0286729.s001.zip › S1/ShortTime/10/event_data/event_102.xlsx]

## Sheet: Sheet1
event	trddt	dretwd	marketrr	markettype
event_102	0	0.038483	0.0087883	16
event_102	1	-0.040526	0.01813	16
event_102	2	-0.035388	-0.00665309	16
event_102	3	0.003748	-0.0100858	16
event_102	4	0.005306	0.00894691	16
event_102	5	-0.039093	-0.00657551	16
event_102	6	-0.015867	-0.0110773	16
event_102	7	0.000207	0.00879932	16
event_102	8	0.00372	0.00282711	16
event_102	9	-0.049825	-0.0254408	16
event_102	10	0.061972	-0.00084864	16
