# Supplementary material for: The incentive role of media companies’ executive compensation system in transformation and upgrading: Evidence from listed media companies in China
Source: PLoS One. 2023 Jun 12;18(6):e0286729. doi: 10.1371/journal.pone.0286729 (PMC10259802; doi:10.1371/journal.pone.0286729)
Supplement: S1 Dataset — (ZIP) [file pone.0286729.s001.zip › S1/ShortTime/10/event_data/event_103.xlsx]

## Sheet: Sheet1
event	trddt	dretwd	marketrr	markettype
event_103	0	-0.023406	0.00423739	16
event_103	1	0.099725	0.0104794	16
event_103	2	0.066291	2.14e-05	16
event_103	3	-0.048094	0.00127186	16
event_103	4	-0.029575	0.0140418	16
event_103	5	-0.03873	-0.00975322	16
event_103	6	-0.050198	0.00624482	16
event_103	7	0.002782	-0.00163213	16
event_103	8	-0.017337	-0.00623612	16
event_103	9	-0.002823	0.0106687	16
event_103	10	0.016277	-0.00035131	16
