# Supplementary material for: The incentive role of media companies’ executive compensation system in transformation and upgrading: Evidence from listed media companies in China
Source: PLoS One. 2023 Jun 12;18(6):e0286729. doi: 10.1371/journal.pone.0286729 (PMC10259802; doi:10.1371/journal.pone.0286729)
Supplement: S1 Dataset — (ZIP) [file pone.0286729.s001.zip › S1/ShortTime/10/event_data/event_104.xlsx]

## Sheet: Sheet1
event	trddt	dretwd	marketrr	markettype
event_104	0	0.056604	0.00406084	16
event_104	1	0.066103	0.0553054	16
event_104	2	-0.012048	0.0186788	16
event_104	3	0.009816	-0.00635419	16
event_104	4	0.030044	0.0115734	16
event_104	5	0.017158	0.0222607	16
event_104	6	-0.006185	-0.00815268	16
event_104	7	-0.039604	-0.00808532	16
event_104	8	-0.099853	-0.091031	16
event_104	9	-0.030432	-0.0171681	16
event_104	10	-0.098886	-0.0867856	16
