# Supplementary material for: The incentive role of media companies’ executive compensation system in transformation and upgrading: Evidence from listed media companies in China
Source: PLoS One. 2023 Jun 12;18(6):e0286729. doi: 10.1371/journal.pone.0286729 (PMC10259802; doi:10.1371/journal.pone.0286729)
Supplement: S1 Dataset — (ZIP) [file pone.0286729.s001.zip › S1/ShortTime/10/event_data/event_105.xlsx]

## Sheet: Sheet1
event	trddt	dretwd	marketrr	markettype
event_105	0	0.054839	0.00624482	16
event_105	1	-0.050459	-0.00163213	16
event_105	2	0.099839	-0.00623612	16
event_105	3	-0.006589	0.0106687	16
event_105	4	-0.005895	-0.00035131	16
event_105	5	-0.018532	0.0144839	16
event_105	6	0.003021	-0.00921703	16
event_105	7	-0.043675	0.00354388	16
event_105	8	-0.033071	-0.00972254	16
event_105	9	-0.008143	-0.00789095	16
event_105	10	0.018883	0.0137596	16
