# Supplementary material for: The incentive role of media companies’ executive compensation system in transformation and upgrading: Evidence from listed media companies in China
Source: PLoS One. 2023 Jun 12;18(6):e0286729. doi: 10.1371/journal.pone.0286729 (PMC10259802; doi:10.1371/journal.pone.0286729)
Supplement: S1 Dataset — (ZIP) [file pone.0286729.s001.zip › S1/ShortTime/10/event_data/event_106.xlsx]

## Sheet: Sheet1
event	trddt	dretwd	marketrr	markettype
event_106	0	-0.1	0.0110949	16
event_106	1	0.099976	0.00087949	16
event_106	2	-0.020607	-0.0121455	16
event_106	3	-0.038317	0.00696845	16
event_106	4	-0.048135	0.00410205	16
event_106	5	0.018389	0.0139865	16
event_106	6	-0.016869	-0.00086928	16
event_106	7	-0.014016	0.0128431	16
event_106	8	-0.025	0.00358764	16
event_106	9	0	0.00736307	16
event_106	10	-0.077426	-0.018965	16
