# Supplementary material for: The incentive role of media companies’ executive compensation system in transformation and upgrading: Evidence from listed media companies in China
Source: PLoS One. 2023 Jun 12;18(6):e0286729. doi: 10.1371/journal.pone.0286729 (PMC10259802; doi:10.1371/journal.pone.0286729)
Supplement: S1 Dataset — (ZIP) [file pone.0286729.s001.zip › S1/ShortTime/10/event_data/event_107.xlsx]

## Sheet: Sheet1
event	trddt	dretwd	marketrr	markettype
event_107	0	0.038373	-0.00598317	16
event_107	1	-0.023651	0.00294452	16
event_107	2	-0.018925	-0.0258003	16
event_107	3	-0.00463	-0.00205903	16
event_107	4	0.026357	-0.015718	16
event_107	5	0.027946	0.0209833	16
event_107	6	-0.011756	-0.00650592	16
event_107	7	-0.014126	-0.0020698	16
event_107	8	0.010558	0.0162238	16
event_107	9	-0.028358	-0.0289659	16
event_107	10	-0.039171	-0.0310759	16
