# Supplementary material for: The incentive role of media companies’ executive compensation system in transformation and upgrading: Evidence from listed media companies in China
Source: PLoS One. 2023 Jun 12;18(6):e0286729. doi: 10.1371/journal.pone.0286729 (PMC10259802; doi:10.1371/journal.pone.0286729)
Supplement: S1 Dataset — (ZIP) [file pone.0286729.s001.zip › S1/ShortTime/10/event_data/event_108.xlsx]

## Sheet: Sheet1
event	trddt	dretwd	marketrr	markettype
event_108	0	0.022449	0.0218164	1
event_108	1	0.006986	0.00813453	1
event_108	2	-0.03667	-0.0223843	1
event_108	3	0.033951	0.0287129	1
event_108	4	0.024876	0.010971	1
event_108	5	-0.002913	0.00283633	1
event_108	6	0	0.0101973	1
event_108	7	0.029211	0.0177766	1
event_108	8	-0.015137	0.00087546	1
event_108	9	-0.022094	-0.0114131	1
event_108	10	0.035363	0.0127893	1
