# Supplementary material for: The incentive role of media companies’ executive compensation system in transformation and upgrading: Evidence from listed media companies in China
Source: PLoS One. 2023 Jun 12;18(6):e0286729. doi: 10.1371/journal.pone.0286729 (PMC10259802; doi:10.1371/journal.pone.0286729)
Supplement: S1 Dataset — (ZIP) [file pone.0286729.s001.zip › S1/ShortTime/10/event_data/event_109.xlsx]

## Sheet: Sheet1
event	trddt	dretwd	marketrr	markettype
event_109	0	0.015974	0.00928158	1
event_109	1	-0.009434	-0.00100444	1
event_109	2	-0.003175	-0.00513485	1
event_109	3	0.001592	-0.00914645	1
event_109	4	-0.025437	-0.0135899	1
event_109	5	0.008157	0.00858942	1
event_109	6	0.003236	0.00379402	1
event_109	7	0.008065	0.00077212	1
event_109	8	0.0112	0.0201274	1
event_109	9	0	0.00250688	1
event_109	10	-0.031646	-0.0291258	1
