# Supplementary material for: The incentive role of media companies’ executive compensation system in transformation and upgrading: Evidence from listed media companies in China
Source: PLoS One. 2023 Jun 12;18(6):e0286729. doi: 10.1371/journal.pone.0286729 (PMC10259802; doi:10.1371/journal.pone.0286729)
Supplement: S1 Dataset — (ZIP) [file pone.0286729.s001.zip › S1/ShortTime/10/event_data/event_11.xlsx]

## Sheet: Sheet1
event	trddt	dretwd	marketrr	markettype
event_11	0	-0.062594	0.00208367	4
event_11	1	-0.03218	-0.00013342	4
event_11	2	-0.022444	-0.00891606	4
event_11	3	0.028912	0.0122113	4
event_11	4	-0.001653	-0.00180513	4
event_11	5	-0.003311	-0.00460592	4
event_11	6	0.006645	0.0130843	4
event_11	7	-0.014026	0.00547917	4
event_11	8	0.000837	-0.00186435	4
event_11	9	0.003344	0.0116219	4
event_11	10	0.006667	0.00707039	4
