# Supplementary material for: The incentive role of media companies’ executive compensation system in transformation and upgrading: Evidence from listed media companies in China
Source: PLoS One. 2023 Jun 12;18(6):e0286729. doi: 10.1371/journal.pone.0286729 (PMC10259802; doi:10.1371/journal.pone.0286729)
Supplement: S1 Dataset — (ZIP) [file pone.0286729.s001.zip › S1/ShortTime/10/event_data/event_110.xlsx]

## Sheet: Sheet1
event	trddt	dretwd	marketrr	markettype
event_110	0	-0.063241	-0.0341923	1
event_110	1	-0.099933	-0.0779531	1
event_110	2	-0.042438	0.00889241	1
event_110	3	0.008245	0.0319135	1
event_110	4	-0.096601	-0.0410518	1
event_110	5	-0.099859	-0.0900302	1
event_110	6	-0.099937	-0.0688891	1
event_110	7	0.09986	0.0567573	1
event_110	8	-0.054286	-0.0674212	1
event_110	9	-0.100034	-0.0786477	1
event_110	10	-0.098844	-0.080236	1
