# Supplementary material for: The incentive role of media companies’ executive compensation system in transformation and upgrading: Evidence from listed media companies in China
Source: PLoS One. 2023 Jun 12;18(6):e0286729. doi: 10.1371/journal.pone.0286729 (PMC10259802; doi:10.1371/journal.pone.0286729)
Supplement: S1 Dataset — (ZIP) [file pone.0286729.s001.zip › S1/ShortTime/10/event_data/event_111.xlsx]

## Sheet: Sheet1
event	trddt	dretwd	marketrr	markettype
event_111	0	0	0.00744566	1
event_111	1	-0.006424	-0.00324369	1
event_111	2	0.001078	0.00810814	1
event_111	3	0.026911	0.0112538	1
event_111	4	0.003145	0.00923934	1
event_111	5	-0.007315	-0.00119107	1
event_111	6	-0.007368	-0.001303	1
event_111	7	0.006363	0.00696858	1
event_111	8	0.002107	-0.0157157	1
event_111	9	-0.010515	0.00181221	1
event_111	10	-0.010627	-0.00796067	1
