# Supplementary material for: The incentive role of media companies’ executive compensation system in transformation and upgrading: Evidence from listed media companies in China
Source: PLoS One. 2023 Jun 12;18(6):e0286729. doi: 10.1371/journal.pone.0286729 (PMC10259802; doi:10.1371/journal.pone.0286729)
Supplement: S1 Dataset — (ZIP) [file pone.0286729.s001.zip › S1/ShortTime/10/event_data/event_112.xlsx]

## Sheet: Sheet1
event	trddt	dretwd	marketrr	markettype
event_112	0	-0.031821	0.00967412	1
event_112	1	-0.066951	0.00080241	1
event_112	2	0.099804	0.00037857	1
event_112	3	0.100237	0.013745	1
event_112	4	0.10027	-0.00864746	1
event_112	5	0.055855	0.00476509	1
event_112	6	0.100232	-0.00291411	1
event_112	7	-0.037537	0.00068264	1
event_112	8	-0.032866	0.00696898	1
event_112	9	-0.052107	0.00023123	1
event_112	10	0.022467	-0.00358454	1
