# Supplementary material for: The incentive role of media companies’ executive compensation system in transformation and upgrading: Evidence from listed media companies in China
Source: PLoS One. 2023 Jun 12;18(6):e0286729. doi: 10.1371/journal.pone.0286729 (PMC10259802; doi:10.1371/journal.pone.0286729)
Supplement: S1 Dataset — (ZIP) [file pone.0286729.s001.zip › S1/ShortTime/10/event_data/event_113.xlsx]

## Sheet: Sheet1
event	trddt	dretwd	marketrr	markettype
event_113	0	0.099292	0.00772425	1
event_113	1	0.082619	-0.00418321	1
event_113	2	0.00072	0.0113058	1
event_113	3	-0.009353	0.00809703	1
event_113	4	0.016703	0.00909789	1
event_113	5	-0.017143	0.00676745	1
event_113	6	0.069041	0.00754748	1
event_113	7	-0.015636	0.00792822	1
event_113	8	0.005525	-0.00257161	1
event_113	9	-0.035027	0.00095642	1
event_113	10	0.006406	0.00462374	1
