# Supplementary material for: The incentive role of media companies’ executive compensation system in transformation and upgrading: Evidence from listed media companies in China
Source: PLoS One. 2023 Jun 12;18(6):e0286729. doi: 10.1371/journal.pone.0286729 (PMC10259802; doi:10.1371/journal.pone.0286729)
Supplement: S1 Dataset — (ZIP) [file pone.0286729.s001.zip › S1/ShortTime/10/event_data/event_114.xlsx]

## Sheet: Sheet1
event	trddt	dretwd	marketrr	markettype
event_114	0	0.03561	-0.00127644	1
event_114	1	0.010147	0.0105199	1
event_114	2	-0.058036	-0.0256541	1
event_114	3	0.015403	0.0134235	1
event_114	4	0.033256	0.00895298	1
event_114	5	-0.006211	-0.0128936	1
event_114	6	-0.098295	-0.0871296	1
event_114	7	-0.042902	-0.0128114	1
event_114	8	0.028345	0.0318343	1
event_114	9	-0.095513	-0.0904046	1
event_114	10	0.046067	0.0169658	1
