# Supplementary material for: The incentive role of media companies’ executive compensation system in transformation and upgrading: Evidence from listed media companies in China
Source: PLoS One. 2023 Jun 12;18(6):e0286729. doi: 10.1371/journal.pone.0286729 (PMC10259802; doi:10.1371/journal.pone.0286729)
Supplement: S1 Dataset — (ZIP) [file pone.0286729.s001.zip › S1/ShortTime/10/event_data/event_115.xlsx]

## Sheet: Sheet1
event	trddt	dretwd	marketrr	markettype
event_115	0	0.045357	-0.0114131	1
event_115	1	-0.024599	0.0127893	1
event_115	2	-0.009807	-0.0328247	1
event_115	3	0.021224	0.0189825	1
event_115	4	0.056114	0.0318178	1
event_115	5	0.000984	0.017357	1
event_115	6	0.046199	0.0146815	1
event_115	7	0.045412	0.0147647	1
event_115	8	-0.022469	0.0072992	1
event_115	9	-0.049035	-0.00045813	1
event_115	10	0.000322	0.0288031	1
