# Supplementary material for: The incentive role of media companies’ executive compensation system in transformation and upgrading: Evidence from listed media companies in China
Source: PLoS One. 2023 Jun 12;18(6):e0286729. doi: 10.1371/journal.pone.0286729 (PMC10259802; doi:10.1371/journal.pone.0286729)
Supplement: S1 Dataset — (ZIP) [file pone.0286729.s001.zip › S1/ShortTime/10/event_data/event_116.xlsx]

## Sheet: Sheet1
event	trddt	dretwd	marketrr	markettype
event_116	0	0.051685	0.00427663	1
event_116	1	-0.00641	-0.00142682	1
event_116	2	0.010215	0.00933465	1
event_116	3	-0.013837	0.00119543	1
event_116	4	0.014031	0.00921247	1
event_116	5	-0.015966	-0.00222641	1
event_116	6	-0.043807	-0.0203223	1
event_116	7	0.019231	0.00965206	1
event_116	8	0.039956	0.00491502	1
event_116	9	0.049093	0.0206175	1
event_116	10	0.02645	-0.0128456	1
