# Supplementary material for: The incentive role of media companies’ executive compensation system in transformation and upgrading: Evidence from listed media companies in China
Source: PLoS One. 2023 Jun 12;18(6):e0286729. doi: 10.1371/journal.pone.0286729 (PMC10259802; doi:10.1371/journal.pone.0286729)
Supplement: S1 Dataset — (ZIP) [file pone.0286729.s001.zip › S1/ShortTime/10/event_data/event_117.xlsx]

## Sheet: Sheet1
event	trddt	dretwd	marketrr	markettype
event_117	0	-0.009319	0.00143655	1
event_117	1	-0.006467	0.00515639	1
event_117	2	0.007101	0.00678868	1
event_117	3	0.025852	0.024432	1
event_117	4	0.008018	0.00578507	1
event_117	5	-0.030114	-0.0102712	1
event_117	6	0.006444	0.001002	1
event_117	7	0.029104	0.00655753	1
event_117	8	0.027149	0.0255862	1
event_117	9	-0.023128	0.00122961	1
event_117	10	0.014656	-0.00908507	1
