# Supplementary material for: The incentive role of media companies’ executive compensation system in transformation and upgrading: Evidence from listed media companies in China
Source: PLoS One. 2023 Jun 12;18(6):e0286729. doi: 10.1371/journal.pone.0286729 (PMC10259802; doi:10.1371/journal.pone.0286729)
Supplement: S1 Dataset — (ZIP) [file pone.0286729.s001.zip › S1/ShortTime/10/event_data/event_118.xlsx]

## Sheet: Sheet1
event	trddt	dretwd	marketrr	markettype
event_118	0	-0.057827	-0.017568	1
event_118	1	0.00496	0.0130362	1
event_118	2	0.012338	0.0228604	1
event_118	3	0.022547	0.00993963	1
event_118	4	-0.014899	0.00329779	1
event_118	5	-0.000605	-0.00863211	1
event_118	6	-0.000605	-0.0103861	1
event_118	7	-0.019988	-0.0198519	1
event_118	8	0.022868	0.010678	1
event_118	9	-0.006042	-0.00623308	1
event_118	10	0.01155	0.0156714	1
