# Supplementary material for: The incentive role of media companies’ executive compensation system in transformation and upgrading: Evidence from listed media companies in China
Source: PLoS One. 2023 Jun 12;18(6):e0286729. doi: 10.1371/journal.pone.0286729 (PMC10259802; doi:10.1371/journal.pone.0286729)
Supplement: S1 Dataset — (ZIP) [file pone.0286729.s001.zip › S1/ShortTime/10/event_data/event_119.xlsx]

## Sheet: Sheet1
event	trddt	dretwd	marketrr	markettype
event_119	0	0.010211	-0.00056968	1
event_119	1	-0.002695	-0.00397596	1
event_119	2	-0.018919	-0.00525544	1
event_119	3	0.011019	-0.00431702	1
event_119	4	0.033379	-0.00723372	1
event_119	5	0.019776	0.0178033	1
event_119	6	-0.010989	-0.00707462	1
event_119	7	-0.008497	0.00117334	1
event_119	8	0.013843	0.00857701	1
event_119	9	0.007802	-0.00763358	1
event_119	10	-0.02	-0.00422103	1
