# Supplementary material for: The incentive role of media companies’ executive compensation system in transformation and upgrading: Evidence from listed media companies in China
Source: PLoS One. 2023 Jun 12;18(6):e0286729. doi: 10.1371/journal.pone.0286729 (PMC10259802; doi:10.1371/journal.pone.0286729)
Supplement: S1 Dataset — (ZIP) [file pone.0286729.s001.zip › S1/ShortTime/10/event_data/event_12.xlsx]

## Sheet: Sheet1
event	trddt	dretwd	marketrr	markettype
event_12	0	0.057514	0.0238548	4
event_12	1	0.070175	0.0451107	4
event_12	2	0.04918	-0.00206845	4
event_12	3	0	0.0339554	4
event_12	4	0.03125	0.0453663	4
event_12	5	-0.045455	-0.0232414	4
event_12	6	0.015079	0.0345029	4
event_12	7	-0.000782	-0.0288115	4
event_12	8	0.039124	-0.0481096	4
event_12	9	0.042922	0.0176557	4
event_12	10	0.038989	0.0205047	4
