# Supplementary material for: The incentive role of media companies’ executive compensation system in transformation and upgrading: Evidence from listed media companies in China
Source: PLoS One. 2023 Jun 12;18(6):e0286729. doi: 10.1371/journal.pone.0286729 (PMC10259802; doi:10.1371/journal.pone.0286729)
Supplement: S1 Dataset — (ZIP) [file pone.0286729.s001.zip › S1/ShortTime/10/event_data/event_120.xlsx]

## Sheet: Sheet1
event	trddt	dretwd	marketrr	markettype
event_120	0	0.062133	0.00085786	1
event_120	1	0.007905	0.00082676	1
event_120	2	-0.088105	0.00078016	1
event_120	3	0.100057	-0.00041967	1
event_120	4	0.068804	0.0137782	1
event_120	5	-0.017557	0.00386285	1
event_120	6	0.028295	-0.00343363	1
event_120	7	-0.006517	0.0101209	1
event_120	8	0.006317	0.014521	1
event_120	9	-0.037422	0.0159311	1
event_120	10	-0.068974	-0.00043147	1
