# Supplementary material for: The incentive role of media companies’ executive compensation system in transformation and upgrading: Evidence from listed media companies in China
Source: PLoS One. 2023 Jun 12;18(6):e0286729. doi: 10.1371/journal.pone.0286729 (PMC10259802; doi:10.1371/journal.pone.0286729)
Supplement: S1 Dataset — (ZIP) [file pone.0286729.s001.zip › S1/ShortTime/10/event_data/event_121.xlsx]

## Sheet: Sheet1
event	trddt	dretwd	marketrr	markettype
event_121	0	0.012651	0.0161863	1
event_121	1	0.034072	0.0176057	1
event_121	2	0.058759	0.00858063	1
event_121	3	0.007261	0.0102555	1
event_121	4	-0.008239	0.00760346	1
event_121	5	0.002077	0.00842502	1
event_121	6	-0.021244	0.00434142	1
event_121	7	0.058232	0.0001319	1
event_121	8	-0.005503	0.0140787	1
event_121	9	0.040241	0.0122847	1
event_121	10	-0.066248	-0.0302007	1
