# Supplementary material for: The incentive role of media companies’ executive compensation system in transformation and upgrading: Evidence from listed media companies in China
Source: PLoS One. 2023 Jun 12;18(6):e0286729. doi: 10.1371/journal.pone.0286729 (PMC10259802; doi:10.1371/journal.pone.0286729)
Supplement: S1 Dataset — (ZIP) [file pone.0286729.s001.zip › S1/ShortTime/10/event_data/event_122.xlsx]

## Sheet: Sheet1
event	trddt	dretwd	marketrr	markettype
event_122	0	0.026591	0.0200024	1
event_122	1	0.100212	0.0200026	1
event_122	2	0.040525	0.0241077	1
event_122	3	0.023368	-0.00442594	1
event_122	4	-0.044581	-0.0111672	1
event_122	5	0.012519	0.0276215	1
event_122	6	0	0.0261089	1
event_122	7	0.015362	0.00618177	1
event_122	8	-0.067897	-0.0342694	1
event_122	9	-0.007126	0.0170163	1
event_122	10	0.011164	0.0137606	1
