# Supplementary material for: The incentive role of media companies’ executive compensation system in transformation and upgrading: Evidence from listed media companies in China
Source: PLoS One. 2023 Jun 12;18(6):e0286729. doi: 10.1371/journal.pone.0286729 (PMC10259802; doi:10.1371/journal.pone.0286729)
Supplement: S1 Dataset — (ZIP) [file pone.0286729.s001.zip › S1/ShortTime/10/event_data/event_123.xlsx]

## Sheet: Sheet1
event	trddt	dretwd	marketrr	markettype
event_123	0	-0.012056	-0.00692731	1
event_123	1	0.019268	0.0117922	1
event_123	2	0	0.0110501	1
event_123	3	0.010082	-0.00421385	1
event_123	4	-0.002495	0.0107432	1
event_123	5	0.011882	0.00839487	1
event_123	6	-0.004326	0.00166105	1
event_123	7	-0.018622	0.0057868	1
event_123	8	-0.013283	-0.0239881	1
event_123	9	0.026282	0.0330236	1
event_123	10	0.001249	0.0175107	1
