# Supplementary material for: The incentive role of media companies’ executive compensation system in transformation and upgrading: Evidence from listed media companies in China
Source: PLoS One. 2023 Jun 12;18(6):e0286729. doi: 10.1371/journal.pone.0286729 (PMC10259802; doi:10.1371/journal.pone.0286729)
Supplement: S1 Dataset — (ZIP) [file pone.0286729.s001.zip › S1/ShortTime/10/event_data/event_124.xlsx]

## Sheet: Sheet1
event	trddt	dretwd	marketrr	markettype
event_124	0	-0.013218	-0.005904	1
event_124	1	0.001165	-0.00840835	1
event_124	2	0.040721	-0.00187596	1
event_124	3	-0.006708	0.00928158	1
event_124	4	0.018571	-0.00100444	1
event_124	5	-0.012155	-0.00513485	1
event_124	6	-0.009508	-0.00914645	1
event_124	7	0.010728	-0.0135899	1
event_124	8	-0.001676	0.00858942	1
event_124	9	0.003917	0.00379402	1
event_124	10	0.021739	0.00077212	1
