# Supplementary material for: The incentive role of media companies’ executive compensation system in transformation and upgrading: Evidence from listed media companies in China
Source: PLoS One. 2023 Jun 12;18(6):e0286729. doi: 10.1371/journal.pone.0286729 (PMC10259802; doi:10.1371/journal.pone.0286729)
Supplement: S1 Dataset — (ZIP) [file pone.0286729.s001.zip › S1/ShortTime/10/event_data/event_125.xlsx]

## Sheet: Sheet1
event	trddt	dretwd	marketrr	markettype
event_125	0	0.099906	0.0170139	1
event_125	1	0.100028	0.014626	1
event_125	2	0.082666	0.00745245	1
event_125	3	-0.038893	0.00893909	1
event_125	4	0.00571	0.00205437	1
event_125	5	-0.0353	-0.00528237	1
event_125	6	0.005374	0.0159988	1
event_125	7	0.013235	0.0123956	1
event_125	8	0.003517	0.0218693	1
event_125	9	-0.039549	-0.0241491	1
event_125	10	0.005734	0.017114	1
