# Supplementary material for: The incentive role of media companies’ executive compensation system in transformation and upgrading: Evidence from listed media companies in China
Source: PLoS One. 2023 Jun 12;18(6):e0286729. doi: 10.1371/journal.pone.0286729 (PMC10259802; doi:10.1371/journal.pone.0286729)
Supplement: S1 Dataset — (ZIP) [file pone.0286729.s001.zip › S1/ShortTime/10/event_data/event_126.xlsx]

## Sheet: Sheet1
event	trddt	dretwd	marketrr	markettype
event_126	0	0.049438	0.0316418	1
event_126	1	0	0.00879527	1
event_126	2	-0.033191	-0.00985783	1
event_126	3	0.022148	0.0128007	1
event_126	4	-0.007584	0.0066612	1
event_126	5	0.024017	0.0217956	1
event_126	6	0.003198	0.00832947	1
event_126	7	-0.001063	0.00601487	1
event_126	8	0.008511	-0.0148746	1
event_126	9	0.020042	0.0247751	1
event_126	10	-0.015512	-0.00059253	1
