# Supplementary material for: The incentive role of media companies’ executive compensation system in transformation and upgrading: Evidence from listed media companies in China
Source: PLoS One. 2023 Jun 12;18(6):e0286729. doi: 10.1371/journal.pone.0286729 (PMC10259802; doi:10.1371/journal.pone.0286729)
Supplement: S1 Dataset — (ZIP) [file pone.0286729.s001.zip › S1/ShortTime/10/event_data/event_127.xlsx]

## Sheet: Sheet1
event	trddt	dretwd	marketrr	markettype
event_127	0	-0.068263	-0.0414806	1
event_127	1	0.01928	0.0196446	1
event_127	2	0.013871	0.0185434	1
event_127	3	0.001244	0.00066551	1
event_127	4	0.006211	-0.00238187	1
event_127	5	0.002469	0.00545843	1
event_127	6	0.007389	0.00280361	1
event_127	7	-0.031785	-0.0127866	1
event_127	8	0.008838	0.00219475	1
event_127	9	-0.008761	0.00164664	1
event_127	10	-0.021465	-0.0180782	1
