# Supplementary material for: The incentive role of media companies’ executive compensation system in transformation and upgrading: Evidence from listed media companies in China
Source: PLoS One. 2023 Jun 12;18(6):e0286729. doi: 10.1371/journal.pone.0286729 (PMC10259802; doi:10.1371/journal.pone.0286729)
Supplement: S1 Dataset — (ZIP) [file pone.0286729.s001.zip › S1/ShortTime/10/event_data/event_128.xlsx]

## Sheet: Sheet1
event	trddt	dretwd	marketrr	markettype
event_128	0	-0.01397	-0.0074936	1
event_128	1	0.007084	0.0115688	1
event_128	2	0.017585	0.0161863	1
event_128	3	0.012673	0.0176057	1
event_128	4	0.013652	0.00858063	1
event_128	5	-0.001122	0.0102555	1
event_128	6	0.002247	0.00760346	1
event_128	7	0.019058	0.00842502	1
event_128	8	-0.009901	0.00434142	1
event_128	9	0	0.0001319	1
event_128	10	0.04	0.0140787	1
