# Supplementary material for: The incentive role of media companies’ executive compensation system in transformation and upgrading: Evidence from listed media companies in China
Source: PLoS One. 2023 Jun 12;18(6):e0286729. doi: 10.1371/journal.pone.0286729 (PMC10259802; doi:10.1371/journal.pone.0286729)
Supplement: S1 Dataset — (ZIP) [file pone.0286729.s001.zip › S1/ShortTime/10/event_data/event_129.xlsx]

## Sheet: Sheet1
event	trddt	dretwd	marketrr	markettype
event_129	0	0.025381	-0.0103868	1
event_129	1	0.09802	-0.0223384	1
event_129	2	-0.006312	-0.00266471	1
event_129	3	-0.002722	0.0001143	1
event_129	4	-0.026388	0.00277805	1
event_129	5	0	0.0182384	1
event_129	6	0.020561	0.00672707	1
event_129	7	-0.020147	-0.00045216	1
event_129	8	0.042056	-0.00696379	1
event_129	9	-0.035874	-0.00073626	1
event_129	10	-0.028837	-0.02519	1
