# Supplementary material for: The incentive role of media companies’ executive compensation system in transformation and upgrading: Evidence from listed media companies in China
Source: PLoS One. 2023 Jun 12;18(6):e0286729. doi: 10.1371/journal.pone.0286729 (PMC10259802; doi:10.1371/journal.pone.0286729)
Supplement: S1 Dataset — (ZIP) [file pone.0286729.s001.zip › S1/ShortTime/10/event_data/event_13.xlsx]

## Sheet: Sheet1
event	trddt	dretwd	marketrr	markettype
event_13	0	0.1	0.00501443	4
event_13	1	0.099851	0.00339365	4
event_13	2	-0.008469	0.0105727	4
event_13	3	-0.020157	0.00892264	4
event_13	4	0.002092	-0.0165519	4
event_13	5	0.005915	0.0208583	4
event_13	6	0.017295	0.0113058	4
event_13	7	0.077185	0.00967279	4
event_13	8	-0.004104	0.00081732	4
event_13	9	-0.024089	-0.0128951	4
event_13	10	0.001949	0.00264436	4
