# Supplementary material for: The incentive role of media companies’ executive compensation system in transformation and upgrading: Evidence from listed media companies in China
Source: PLoS One. 2023 Jun 12;18(6):e0286729. doi: 10.1371/journal.pone.0286729 (PMC10259802; doi:10.1371/journal.pone.0286729)
Supplement: S1 Dataset — (ZIP) [file pone.0286729.s001.zip › S1/ShortTime/10/event_data/event_130.xlsx]

## Sheet: Sheet1
event	trddt	dretwd	marketrr	markettype
event_130	0	0.010576	0.00519279	1
event_130	1	0	0.00361987	1
event_130	2	-0.002326	0.00028477	1
event_130	3	-0.003497	0.00352472	1
event_130	4	-0.012865	-0.00703943	1
event_130	5	-0.003555	-0.00101241	1
event_130	6	0.007134	0.00591986	1
event_130	7	0.01889	0.0132433	1
event_130	8	-0.005794	0.00158806	1
event_130	9	0.016317	0.00512106	1
event_130	10	-0.010321	-0.00596825	1
