# Supplementary material for: The incentive role of media companies’ executive compensation system in transformation and upgrading: Evidence from listed media companies in China
Source: PLoS One. 2023 Jun 12;18(6):e0286729. doi: 10.1371/journal.pone.0286729 (PMC10259802; doi:10.1371/journal.pone.0286729)
Supplement: S1 Dataset — (ZIP) [file pone.0286729.s001.zip › S1/ShortTime/10/event_data/event_131.xlsx]

## Sheet: Sheet1
event	trddt	dretwd	marketrr	markettype
event_131	0	-0.047143	-0.00379926	1
event_131	1	-0.001999	0.0158626	1
event_131	2	-0.015023	0.0121809	1
event_131	3	0.037112	0.00168581	1
event_131	4	0.051961	-0.0158057	1
event_131	5	-0.016775	0.00511461	1
event_131	6	-0.071564	-0.0451838	1
event_131	7	-0.020419	-0.00789704	1
event_131	8	-0.012507	0.00566204	1
event_131	9	-0.041689	-0.00317646	1
event_131	10	0.011013	0.0120323	1
