# Supplementary material for: The incentive role of media companies’ executive compensation system in transformation and upgrading: Evidence from listed media companies in China
Source: PLoS One. 2023 Jun 12;18(6):e0286729. doi: 10.1371/journal.pone.0286729 (PMC10259802; doi:10.1371/journal.pone.0286729)
Supplement: S1 Dataset — (ZIP) [file pone.0286729.s001.zip › S1/ShortTime/10/event_data/event_132.xlsx]

## Sheet: Sheet1
event	trddt	dretwd	marketrr	markettype
event_132	0	0.016166	0.017633	1
event_132	1	-0.022727	-0.00592146	1
event_132	2	-0.001163	0.0013111	1
event_132	3	-0.017462	-0.0121882	1
event_132	4	0.027251	0.0422784	1
event_132	5	0	0.00913057	1
event_132	6	-0.008074	-0.00167314	1
event_132	7	-0.001163	0.00167949	1
event_132	8	-0.020955	0.00271269	1
event_132	9	0	-0.00303395	1
event_132	10	0.011891	0.00409745	1
