# Supplementary material for: The incentive role of media companies’ executive compensation system in transformation and upgrading: Evidence from listed media companies in China
Source: PLoS One. 2023 Jun 12;18(6):e0286729. doi: 10.1371/journal.pone.0286729 (PMC10259802; doi:10.1371/journal.pone.0286729)
Supplement: S1 Dataset — (ZIP) [file pone.0286729.s001.zip › S1/ShortTime/10/event_data/event_133.xlsx]

## Sheet: Sheet1
event	trddt	dretwd	marketrr	markettype
event_133	0	-0.099954	-0.0410518	1
event_133	1	-0.099795	-0.0900302	1
event_133	2	-0.100057	-0.0688891	1
event_133	3	-0.044852	0.0567573	1
event_133	4	-0.079365	-0.0674212	1
event_133	5	-0.099856	-0.0786477	1
event_133	6	-0.099761	-0.080236	1
event_133	7	-0.100177	-0.0421673	1
event_133	8	-0.099507	-0.0841144	1
event_133	9	0.099562	0.088783	1
event_133	10	0.100498	0.0316672	1
