# Supplementary material for: The incentive role of media companies’ executive compensation system in transformation and upgrading: Evidence from listed media companies in China
Source: PLoS One. 2023 Jun 12;18(6):e0286729. doi: 10.1371/journal.pone.0286729 (PMC10259802; doi:10.1371/journal.pone.0286729)
Supplement: S1 Dataset — (ZIP) [file pone.0286729.s001.zip › S1/ShortTime/10/event_data/event_134.xlsx]

## Sheet: Sheet1
event	trddt	dretwd	marketrr	markettype
event_134	0	0.013158	0.00622625	1
event_134	1	0.029221	0.0041519	1
event_134	2	0.003155	0.00559733	1
event_134	3	-0.003145	0.00259668	1
event_134	4	0.003155	0.00277252	1
event_134	5	-0.001572	-0.00603016	1
event_134	6	-0.014173	-0.0080284	1
event_134	7	-0.023962	-0.00508748	1
event_134	8	-0.003273	-0.0353857	1
event_134	9	0.014778	0.0018226	1
event_134	10	0.042071	-0.00014961	1
