# Supplementary material for: The incentive role of media companies’ executive compensation system in transformation and upgrading: Evidence from listed media companies in China
Source: PLoS One. 2023 Jun 12;18(6):e0286729. doi: 10.1371/journal.pone.0286729 (PMC10259802; doi:10.1371/journal.pone.0286729)
Supplement: S1 Dataset — (ZIP) [file pone.0286729.s001.zip › S1/ShortTime/10/event_data/event_135.xlsx]

## Sheet: Sheet1
event	trddt	dretwd	marketrr	markettype
event_135	0	0.030284	0.00104746	1
event_135	1	0.032993	0.0119445	1
event_135	2	-0.007549	0.0170139	1
event_135	3	-0.004681	0.014626	1
event_135	4	-0.015873	0.00745245	1
event_135	5	0.004779	0.00893909	1
event_135	6	-0.021403	0.00205437	1
event_135	7	-0.017011	-0.00528237	1
event_135	8	0.006799	0.0159988	1
event_135	9	0.034377	0.0123956	1
event_135	10	0.016024	0.0218693	1
