# Supplementary material for: The incentive role of media companies’ executive compensation system in transformation and upgrading: Evidence from listed media companies in China
Source: PLoS One. 2023 Jun 12;18(6):e0286729. doi: 10.1371/journal.pone.0286729 (PMC10259802; doi:10.1371/journal.pone.0286729)
Supplement: S1 Dataset — (ZIP) [file pone.0286729.s001.zip › S1/ShortTime/10/event_data/event_136.xlsx]

## Sheet: Sheet1
event	trddt	dretwd	marketrr	markettype
event_136	0	-0.046898	-0.0185344	1
event_136	1	0.020818	0.0337426	1
event_136	2	0.012607	0.0308947	1
event_136	3	-0.008788	0.0140999	1
event_136	4	-0.01256	0.00219541	1
event_136	5	0.005986	0.0151698	1
event_136	6	-0.021941	-0.0281863	1
event_136	7	0.01635	0.022427	1
event_136	8	0.004863	0.00055592	1
event_136	9	-0.002234	0.012175	1
event_136	10	-0.065299	-0.0377358	1
