# Supplementary material for: The incentive role of media companies’ executive compensation system in transformation and upgrading: Evidence from listed media companies in China
Source: PLoS One. 2023 Jun 12;18(6):e0286729. doi: 10.1371/journal.pone.0286729 (PMC10259802; doi:10.1371/journal.pone.0286729)
Supplement: S1 Dataset — (ZIP) [file pone.0286729.s001.zip › S1/ShortTime/10/event_data/event_137.xlsx]

## Sheet: Sheet1
event	trddt	dretwd	marketrr	markettype
event_137	0	0.099037	-0.00571015	1
event_137	1	0.100052	-0.00100609	1
event_137	2	0.01885	0.00356167	1
event_137	3	-0.061517	0.0018445	1
event_137	4	-0.050764	-0.00994557	1
event_137	5	0.004673	-0.00577646	1
event_137	6	-0.033075	0.0092821	1
event_137	7	0.001603	-0.0160582	1
event_137	8	-0.011206	-0.00816486	1
event_137	9	0.014571	0.0044444	1
event_137	10	-0.011702	0.0137104	1
