# Supplementary material for: The incentive role of media companies’ executive compensation system in transformation and upgrading: Evidence from listed media companies in China
Source: PLoS One. 2023 Jun 12;18(6):e0286729. doi: 10.1371/journal.pone.0286729 (PMC10259802; doi:10.1371/journal.pone.0286729)
Supplement: S1 Dataset — (ZIP) [file pone.0286729.s001.zip › S1/ShortTime/10/event_data/event_138.xlsx]

## Sheet: Sheet1
event	trddt	dretwd	marketrr	markettype
event_138	0	0.007151	0.00274463	1
event_138	1	0.004734	-0.0161874	1
event_138	2	0.005889	-0.0181642	1
event_138	3	-0.057377	-0.0340106	1
event_138	4	0.054658	0.0128446	1
event_138	5	0.010601	0.00145966	1
event_138	6	0.002331	0.00494595	1
event_138	7	-0.02907	-0.00469078	1
event_138	8	-0.008383	-0.0298431	1
event_138	9	-0.002415	-0.00706255	1
event_138	10	-0.064165	-0.0641041	1
