# Supplementary material for: The incentive role of media companies’ executive compensation system in transformation and upgrading: Evidence from listed media companies in China
Source: PLoS One. 2023 Jun 12;18(6):e0286729. doi: 10.1371/journal.pone.0286729 (PMC10259802; doi:10.1371/journal.pone.0286729)
Supplement: S1 Dataset — (ZIP) [file pone.0286729.s001.zip › S1/ShortTime/10/event_data/event_139.xlsx]

## Sheet: Sheet1
event	trddt	dretwd	marketrr	markettype
event_139	0	-0.027079	-0.00553433	1
event_139	1	-0.033797	-0.00145805	1
event_139	2	-0.021605	-0.0101557	1
event_139	3	-0.029443	-0.0145685	1
event_139	4	-0.016251	-0.0044136	1
event_139	5	0.002203	0.00492057	1
event_139	6	0.058242	0.00824857	1
event_139	7	-0.037383	-0.0199181	1
event_139	8	0.020496	0.0152729	1
event_139	9	0.010571	0.00287315	1
event_139	10	0	0.00572234	1
