# Supplementary material for: The incentive role of media companies’ executive compensation system in transformation and upgrading: Evidence from listed media companies in China
Source: PLoS One. 2023 Jun 12;18(6):e0286729. doi: 10.1371/journal.pone.0286729 (PMC10259802; doi:10.1371/journal.pone.0286729)
Supplement: S1 Dataset — (ZIP) [file pone.0286729.s001.zip › S1/ShortTime/10/event_data/event_140.xlsx]

## Sheet: Sheet1
event	trddt	dretwd	marketrr	markettype
event_140	0	0.006964	0.00166105	1
event_140	1	0.012448	0.0057868	1
event_140	2	-0.030055	-0.0239881	1
event_140	3	0.028169	0.0330236	1
event_140	4	0.042466	0.0175107	1
event_140	5	-0.019711	0.00071615	1
event_140	6	-0.009383	-0.0106879	1
event_140	7	0.014885	0.0151915	1
event_140	8	0.002667	0.00901176	1
event_140	9	-0.031915	-0.0139957	1
event_140	10	-0.010989	0.00290328	1
