# Supplementary material for: The incentive role of media companies’ executive compensation system in transformation and upgrading: Evidence from listed media companies in China
Source: PLoS One. 2023 Jun 12;18(6):e0286729. doi: 10.1371/journal.pone.0286729 (PMC10259802; doi:10.1371/journal.pone.0286729)
Supplement: S1 Dataset — (ZIP) [file pone.0286729.s001.zip › S1/ShortTime/10/event_data/event_141.xlsx]

## Sheet: Sheet1
event	trddt	dretwd	marketrr	markettype
event_141	0	-0.008696	0.00462374	1
event_141	1	-0.032456	-0.0141882	1
event_141	2	0.009973	0.00381715	1
event_141	3	0	0.0108915	1
event_141	4	-0.021544	0.0150035	1
event_141	5	0.009174	0.00305463	1
event_141	6	0.002727	-0.00513938	1
event_141	7	-0.018132	-0.00416268	1
event_141	8	-0.003693	0.00369167	1
event_141	9	-0.000927	-0.00293234	1
event_141	10	0.000928	0.0128975	1
