# Supplementary material for: The incentive role of media companies’ executive compensation system in transformation and upgrading: Evidence from listed media companies in China
Source: PLoS One. 2023 Jun 12;18(6):e0286729. doi: 10.1371/journal.pone.0286729 (PMC10259802; doi:10.1371/journal.pone.0286729)
Supplement: S1 Dataset — (ZIP) [file pone.0286729.s001.zip › S1/ShortTime/10/event_data/event_142.xlsx]

## Sheet: Sheet1
event	trddt	dretwd	marketrr	markettype
event_142	0	-0.045522	0.0199128	1
event_142	1	0.007929	0.0105029	1
event_142	2	-0.020381	0.00263566	1
event_142	3	-0.087602	-0.0267337	1
event_142	4	-0.007201	-2.172e-05	1
event_142	5	0.080725	0.00338707	1
event_142	6	0.015909	0.0204906	1
event_142	7	-0.088941	-0.0056007	1
event_142	8	0.003357	-0.0219584	1
event_142	9	-0.010573	-0.00731268	1
event_142	10	-0.030434	-0.0188958	1
