# Supplementary material for: The incentive role of media companies’ executive compensation system in transformation and upgrading: Evidence from listed media companies in China
Source: PLoS One. 2023 Jun 12;18(6):e0286729. doi: 10.1371/journal.pone.0286729 (PMC10259802; doi:10.1371/journal.pone.0286729)
Supplement: S1 Dataset — (ZIP) [file pone.0286729.s001.zip › S1/ShortTime/10/event_data/event_143.xlsx]

## Sheet: Sheet1
event	trddt	dretwd	marketrr	markettype
event_143	0	0.03307	-0.00815655	1
event_143	1	0.000263	0.00312782	1
event_143	2	0.037403	-0.00222624	1
event_143	3	0.01206	0.00276735	1
event_143	4	-0.041771	-0.0175749	1
event_143	5	-0.008116	-0.00180448	1
event_143	6	-0.020325	-0.00248092	1
event_143	7	0.002155	-0.00966585	1
event_143	8	-0.018685	-0.0189224	1
event_143	9	-0.035342	-0.0312092	1
event_143	10	0.019313	0.0137169	1
