# Supplementary material for: The incentive role of media companies’ executive compensation system in transformation and upgrading: Evidence from listed media companies in China
Source: PLoS One. 2023 Jun 12;18(6):e0286729. doi: 10.1371/journal.pone.0286729 (PMC10259802; doi:10.1371/journal.pone.0286729)
Supplement: S1 Dataset — (ZIP) [file pone.0286729.s001.zip › S1/ShortTime/10/event_data/event_144.xlsx]

## Sheet: Sheet1
event	trddt	dretwd	marketrr	markettype
event_144	0	0.060249	0.00741124	1
event_144	1	-0.016663	-0.00498596	1
event_144	2	-0.035846	-0.0188313	1
event_144	3	-0.01735	0.00368926	1
event_144	4	0.037606	-0.0074936	1
event_144	5	0.009945	0.0115688	1
event_144	6	0.057112	0.0161863	1
event_144	7	0.009729	0.0176057	1
event_144	8	0.04305	0.00858063	1
event_144	9	-0.008844	0.0102555	1
event_144	10	-0.011699	0.00760346	1
