# Supplementary material for: The incentive role of media companies’ executive compensation system in transformation and upgrading: Evidence from listed media companies in China
Source: PLoS One. 2023 Jun 12;18(6):e0286729. doi: 10.1371/journal.pone.0286729 (PMC10259802; doi:10.1371/journal.pone.0286729)
Supplement: S1 Dataset — (ZIP) [file pone.0286729.s001.zip › S1/ShortTime/10/event_data/event_145.xlsx]

## Sheet: Sheet1
event	trddt	dretwd	marketrr	markettype
event_145	0	0.099507	-0.0002441	1
event_145	1	0.099832	-0.0041022	1
event_145	2	-0.042325	0.0052805	1
event_145	3	-0.041001	-0.00137424	1
event_145	4	0.001666	0.00850835	1
event_145	5	-0.031042	-0.0082264	1
event_145	6	0.00286	-0.00280763	1
event_145	7	-0.060468	-0.0113103	1
event_145	8	-0.002429	-0.00124058	1
event_145	9	0.001217	0.00744566	1
event_145	10	-0.027964	-0.00324369	1
