# Supplementary material for: The incentive role of media companies’ executive compensation system in transformation and upgrading: Evidence from listed media companies in China
Source: PLoS One. 2023 Jun 12;18(6):e0286729. doi: 10.1371/journal.pone.0286729 (PMC10259802; doi:10.1371/journal.pone.0286729)
Supplement: S1 Dataset — (ZIP) [file pone.0286729.s001.zip › S1/ShortTime/10/event_data/event_146.xlsx]

## Sheet: Sheet1
event	trddt	dretwd	marketrr	markettype
event_146	0	0.004025	-0.00431119	1
event_146	1	-0.024827	-0.0053342	1
event_146	2	0.018343	-0.00174716	1
event_146	3	0.039907	0.0182611	1
event_146	4	-0.015529	-0.00294904	1
event_146	5	-0.041863	-0.0300215	1
event_146	6	0.012506	0.00491312	1
event_146	7	0.03424	0.011474	1
event_146	8	0.00907	0.0155259	1
event_146	9	-0.014082	-0.0111013	1
event_146	10	0.008965	-0.00253062	1
